# Supplementary material for: Genomic Epidemiology of Salmonella Isolated from Meat Products in China: Population Structure, Phylodynamics, and Antimicrobial Resistance
Source: Microorganisms. 2026 Jan 15;14(1):191. doi: 10.3390/microorganisms14010191 (PMC12844191; doi:10.3390/microorganisms14010191)
Supplement: Supplementary file 1 [file microorganisms-14-00191-s001.zip]

Archive with 1 entries (1 files):
- microorganisms-3816150-supplementary.xlsx
