# Supplementary material for: Genomic Epidemiology of Salmonella Isolated from Meat Products in China: Population Structure, Phylodynamics, and Antimicrobial Resistance
Source: Microorganisms. 2026 Jan 15;14(1):191. doi: 10.3390/microorganisms14010191 (PMC12844191; doi:10.3390/microorganisms14010191)
Supplement: Supplementary file 1 [file microorganisms-14-00191-s001.zip › microorganisms-3816150-supplementary.xlsx]

## Sheet: Table S1
Name	BioSample	EnteroBase_Barcode	Assembly Barcode	Collection Year	Region	Isolation Source	ST	Serovar
GDUT_B1	SAMN40636256	SAL_RB8060AA	SAL_AD8554AA_AS	2023	Guangdong	wet market meat cutting table	469	Rissen
GDUT_B11	SAMN40636390	SAL_WB8476AA	SAL_GD2528AA_AS	2023	Guangdong	wet market meat cutting table	155	London
GDUT_B3	SAMN40636257	SAL_RB8105AA	SAL_AD8586AA_AS	2023	Guangdong	wet market meat cutting table	469	Rissen
GDUT_B4	SAMN40636258	SAL_RB8106AA	SAL_AD8587AA_AS	2023	Guangdong	wet market meat cutting table	469	Rissen
GDUT_B5	SAMN40636259	SAL_RB8107AA	SAL_AD8588AA_AS	2023	Guangdong	wet market meat cutting table	469	Rissen
GDUT_B6	SAMN40636326	SAL_WB7943AA	SAL_GD1971AA_AS	2023	Guangdong	wet market meat cutting table	19	Typhimurium
GDUT_B8	SAMN40636383	SAL_WB8454AA	SAL_GD2506AA_AS	2023	Guangdong	wet market meat cutting table	469	Rissen
GDUT_J1	SAMN40636274	SAL_RB8207AA	SAL_AD8728AA_AS	2023	Guangdong	chicken	469	Rissen
GDUT_J3	SAMN40636277	SAL_YB3638AA	SAL_AD8732AA_AS	2023	Guangdong	chicken	198	Kentucky
GDUT_J4	SAMN40636275	SAL_RB8209AA	SAL_AD8730AA_AS	2023	Guangdong	chicken	198	Kentucky
GDUT_J5	SAMN40636276	SAL_RB8210AA	SAL_AD8731AA_AS	2023	Guangdong	chicken	32	Infantis
GDUT_J6	SAMN40636278	SAL_RB8212AA	SAL_AD8733AA_AS	2023	Guangdong	chicken	32	Infantis
GDUT_W1	SAMN40636247	SAL_RB8041AA	SAL_AD8535AA_AS	2023	Guangdong	wet market wastewater	198	Kentucky
GDUT_W10	SAMN40636389	SAL_WB8475AA	SAL_GD2527AA_AS	2023	Guangdong	wet market wastewater	155	London
GDUT_W11	SAMN40636388	SAL_WB8474AA	SAL_GD2526AA_AS	2023	Guangdong	wet market wastewater	155	London
GDUT_W12	SAMN40636387	SAL_WB8473AA	SAL_GD2525AA_AS	2023	Guangdong	wet market wastewater	29	Stanley
GDUT_W2	SAMN40636248	SAL_RB8047AA	SAL_AD8541AA_AS	2023	Guangdong	wet market wastewater	34	I 1,4,[5],12:i:-
GDUT_W3	SAMN40636255	SAL_RB8055AA	SAL_AD8549AA_AS	2023	Guangdong	wet market wastewater	469	Rissen
GDUT_W4	SAMN40636260	SAL_RB8108AA	SAL_AD8696AA_AS	2023	Guangdong	wet market wastewater	469	Rissen
GDUT_W5	SAMN40636262	SAL_RB8142AA	SAL_AD8663AA_AS	2023	Guangdong	wet market wastewater	358	Goldcoast
GDUT_W6	SAMN40636261	SAL_RB8141AA	SAL_AD8662AA_AS	2023	Guangdong	wet market wastewater	155	London
GDUT_W7	SAMN40636384	SAL_WB8470AA	SAL_GD2522AA_AS	2023	Guangdong	wet market wastewater	19	Typhimurium
GDUT_W8	SAMN40636385	SAL_WB8471AA	SAL_GD2523AA_AS	2023	Guangdong	wet market wastewater	19	Typhimurium
GDUT_W9	SAMN40636386	SAL_WB8472AA	SAL_GD2524AA_AS	2023	Guangdong	wet market wastewater	155	London
GDUTBS4	SAMN40636253	SAL_RB8053AA	SAL_AD8547AA_AS	2023	Guangdong	Pork	155	London
GDUTBS5	SAMN40636249	SAL_RB8048AA	SAL_AD8542AA_AS	2023	Guangdong	Pork	469	Rissen
GDUTBS6	SAMN40636252	SAL_RB8052AA	SAL_AD8546AA_AS	2023	Guangdong	Pork	155	London
GDUTBS9	SAMN40636391	SAL_WB8477AA	SAL_GD2529AA_AS	2023	Guangdong	Pork	155	London
GDUTNS_J2	SAMN40636379	SAL_WB8427AA	SAL_GD2479AA_AS	2023	Guangdong	chicken	26	Thompson
GDUTNS_J7	SAMN40636380	SAL_WB8429AA	SAL_GD2481AA_AS	2023	Guangdong	chicken	19	Typhimurium
GDUTNS_Y10	SAMN40636270	SAL_RB8194AA	SAL_AD8715AA_AS	2022	Fujian	chicken	32	Infantis
GDUTNS_Y100	SAMN40636361	SAL_WB8394AA	SAL_GD2446AA_AS	2023	Fujian	chicken	11	Enteritidis
GDUTNS_Y101	SAMN40636362	SAL_WB8395AA	SAL_GD2447AA_AS	2023	Shandong	chicken	198	Kentucky
GDUTNS_Y102	SAMN40636363	SAL_WB8396AA	SAL_GD2448AA_AS	2023	Beijing	chicken	11	Enteritidis
GDUTNS_Y103	SAMN40636364	SAL_WB8397AA	SAL_GD2449AA_AS	2023	Jiangsu	chicken	11	Enteritidis
GDUTNS_Y107	SAMN40636368	SAL_WB8415AA	SAL_GD2467AA_AS	2023	Guangdong	chicken	11	Enteritidis
GDUTNS_Y11	SAMN40636297	SAL_RB8236AA	SAL_AD8758AA_AS	2022	Fujian	chicken	32	Infantis
GDUTNS_Y110	SAMN40636371	SAL_WB8419AA	SAL_GD2471AA_AS	2023	Guangdong	chicken	11	Enteritidis
GDUTNS_Y111	SAMN40636373	SAL_WB8421AA	SAL_GD2473AA_AS	2023	Jiangsu	chicken	26	Thompson
GDUTNS_Y112	SAMN40636374	SAL_WB8422AA	SAL_GD2474AA_AS	2023	Fujian	chicken	45	Newport
GDUTNS_Y113	SAMN40636375	SAL_WB8423AA	SAL_GD2475AA_AS	2023	Shandong	chicken	198	Kentucky
GDUTNS_Y114	SAMN40636376	SAL_WB8424AA	SAL_GD2476AA_AS	2023	Guangdong	chicken	50	I B:e,h:-
GDUTNS_Y115	SAMN40636377	SAL_WB8425AA	SAL_GD2477AA_AS	2023	Shandong	chicken	17	Indiana
GDUTNS_Y116	SAMN40636378	SAL_WB8426AA	SAL_GD2478AA_AS	2023	Beijing	chicken	11	Enteritidis
GDUTNS_Y12	SAMN40636294	SAL_RB8233AA	SAL_AD8755AA_AS	2022	Guangdong	chicken	32	Infantis
GDUTNS_Y13	SAMN40636268	SAL_RB8192AA	SAL_AD8713AA_AS	2022	Guangdong	chicken	321	Muenster
GDUTNS_Y14	SAMN40636283	SAL_RB8220AA	SAL_AD8742AA_AS	2022	Guangdong	chicken	32	Infantis
GDUTNS_Y15	SAMN40636284	SAL_RB8221AA	SAL_AD8743AA_AS	2022	Fujian	chicken	11	Enteritidis
GDUTNS_Y16	SAMN40636281	SAL_RB8218AA	SAL_AD8740AA_AS	2022	Guangdong	chicken	32	Infantis
GDUTNS_Y17	SAMN40636282	SAL_RB8219AA	SAL_AD8741AA_AS	2022	Guangdong	chicken	32	Infantis
GDUTNS_Y18	SAMN40636286	SAL_RB8223AA	SAL_AD8745AA_AS	2022	Guangdong	chicken	13	Agona
GDUTNS_Y19	SAMN40636263	SAL_RB8181AA	SAL_AD8702AA_AS	2022	Guangdong	chicken	13	Agona
GDUTNS_Y2	SAMN40636273	SAL_RB8205AA	SAL_AD8726AA_AS	2022	Guangdong	chicken	365	Weltevreden
GDUTNS_Y20	SAMN40636266	SAL_RB8190AA	SAL_AD8711AA_AS	2022	Fujian	chicken	32	Infantis
GDUTNS_Y21	SAMN40636264	SAL_RB8182AA	SAL_AD8703AA_AS	2022	Guangdong	chicken	32	Infantis
GDUTNS_Y22	SAMN40636288	SAL_RB8225AA	SAL_AD8747AA_AS	2022	Guangdong	chicken	32	Infantis
GDUTNS_Y23	SAMN40636287	SAL_RB8224AA	SAL_AD8746AA_AS	2022	Fujian	chicken	11	Enteritidis
GDUTNS_Y24	SAMN40636291	SAL_RB8228AA	SAL_AD8750AA_AS	2022	Guangdong	chicken	32	Infantis
GDUTNS_Y25	SAMN40636292	SAL_RB8229AA	SAL_AD8751AA_AS	2022	Guangdong	chicken	10481	Enteritidis
GDUTNS_Y26	SAMN40636290	SAL_RB8227AA	SAL_AD8749AA_AS	2022	Guangdong	chicken	32	Infantis
GDUTNS_Y27	SAMN40636300	SAL_RB8239AA	SAL_AD8761AA_AS	2022	Fujian	chicken	32	Infantis
GDUTNS_Y28	SAMN40636308	SAL_WB7921AA	SAL_GD1944AA_AS	2022	Guangdong	chicken	11	Enteritidis
GDUTNS_Y29	SAMN40636298	SAL_RB8237AA	SAL_AD8759AA_AS	2022	Guangdong	chicken	10418	Kentucky
GDUTNS_Y3	SAMN40636269	SAL_RB8193AA	SAL_AD8714AA_AS	2022	Guangdong	chicken	34	I 1,4,[5],12:i:-
GDUTNS_Y30	SAMN40636299	SAL_RB8238AA	SAL_AD8760AA_AS	2022	Fujian	chicken	11	Enteritidis
GDUTNS_Y31	SAMN40636296	SAL_RB8235AA	SAL_AD8757AA_AS	2023	Guangdong	chicken	11	Enteritidis
GDUTNS_Y32	SAMN40636272	SAL_RB8196AA	SAL_AD8717AA_AS	2023	Fujian	chicken	32	Infantis
GDUTNS_Y33	SAMN40636271	SAL_RB8195AA	SAL_AD8716AA_AS	2023	Fujian	chicken	11	Enteritidis
GDUTNS_Y34	SAMN40636267	SAL_RB8191AA	SAL_AD8712AA_AS	2023	Shandong	chicken	11	Enteritidis
GDUTNS_Y35	SAMN40636293	SAL_RB8232AA	SAL_AD8754AA_AS	2023	Beijing	chicken	11	Enteritidis
GDUTNS_Y36	SAMN40636309	SAL_WB7922AA	SAL_GD1945AA_AS	2023	Guangdong	chicken	32	Infantis
GDUTNS_Y37	SAMN40636392	SAL_WB8636AA	SAL_GD2691AA_AS	2023	Fujian	chicken	11	Enteritidis
GDUTNS_Y38	SAMN40636310	SAL_WB7923AA	SAL_GD1946AA_AS	2023	Shandong	chicken	32	Infantis
GDUTNS_Y39	SAMN40636312	SAL_WB7925AA	SAL_GD1948AA_AS	2023	Hebei	chicken	32	Infantis
GDUTNS_Y4	SAMN40636279	SAL_RB8216AA	SAL_AD8738AA_AS	2022	Guangdong	chicken	155	London
GDUTNS_Y40	SAMN40636311	SAL_WB7924AA	SAL_GD1947AA_AS	2023	Anhui	chicken	32	Infantis
GDUTNS_Y42	SAMN40636313	SAL_WB7926AA	SAL_GD1949AA_AS	2023	Fujian	chicken	11	Enteritidis
GDUTNS_Y43	SAMN40636314	SAL_WB7929AA	SAL_GD1952AA_AS	2023	Shandong	chicken	11	Enteritidis
GDUTNS_Y45	SAMN40636315	SAL_WB7930AA	SAL_GD1953AA_AS	2023	Guangdong	chicken	198	Kentucky
GDUTNS_Y46	SAMN40636316	SAL_WB7931AA	SAL_GD1954AA_AS	2023	Fujian	chicken	11	Enteritidis
GDUTNS_Y47	SAMN40636317	SAL_WB7932AA	SAL_GD1955AA_AS	2023	Shandong	chicken	11	Enteritidis
GDUTNS_Y48	SAMN40636318	SAL_WB7933AA	SAL_GD1956AA_AS	2023	Hebei	chicken	11	Enteritidis
GDUTNS_Y49	SAMN40636319	SAL_WB7934AA	SAL_GD1957AA_AS	2023	Guangdong	chicken	198	Kentucky
GDUTNS_Y5	SAMN40636265	SAL_RB8185AA	SAL_AD8706AA_AS	2022	Guangdong	chicken	155	London
GDUTNS_Y50	SAMN40636320	SAL_WB7935AA	SAL_GD1958AA_AS	2023	Fujian	chicken	11	Enteritidis
GDUTNS_Y51	SAMN40636322	SAL_WB7937AA	SAL_GD1960AA_AS	2023	Shandong	chicken	11	Enteritidis
GDUTNS_Y52	SAMN40636321	SAL_WB7936AA	SAL_GD1959AA_AS	2023	Beijing	chicken	1541	Corvallis
GDUTNS_Y53	SAMN40636324	SAL_WB7939AA	SAL_GD1962AA_AS	2023	Jiangsu	chicken	11	Enteritidis
GDUTNS_Y54	SAMN40636323	SAL_WB7938AA	SAL_GD1961AA_AS	2023	Guangdong	chicken	50	I B:e,h:-
GDUTNS_Y55	SAMN40636331	SAL_WB7948AA	SAL_GD1976AA_AS	2023	Guangdong	chicken	11	Enteritidis
GDUTNS_Y56	SAMN40636332	SAL_WB7949AA	SAL_GD1977AA_AS	2023	Fujian	chicken	11	Enteritidis
GDUTNS_Y57	SAMN40636335	SAL_WB7952AA	SAL_GD1980AA_AS	2023	Beijing	chicken	11	Enteritidis
GDUTNS_Y59	SAMN40636337	SAL_WB8006AA	SAL_GD2034AA_AS	2023	Jiangsu	chicken	11	Enteritidis
GDUTNS_Y6	SAMN40636280	SAL_RB8217AA	SAL_AD8739AA_AS	2022	Guangdong	chicken	17	Indiana
GDUTNS_Y60	SAMN40636338	SAL_WB8021AA	SAL_GD2049AA_AS	2023	Guangdong	chicken	34	I 1,4,[5],12:i:-
GDUTNS_Y61	SAMN40636342	SAL_WB8152AA	SAL_GD2180AA_AS	2023	Fujian	chicken	11	Enteritidis
GDUTNS_Y62	SAMN40636333	SAL_WB7950AA	SAL_GD1978AA_AS	2023	Henan	chicken	11	Enteritidis
GDUTNS_Y63	SAMN40636334	SAL_WB7951AA	SAL_GD1979AA_AS	2023	Henan	chicken	11	Enteritidis
GDUTNS_Y64	SAMN40636336	SAL_WB7953AA	SAL_GD1981AA_AS	2023	Fujian	chicken	11	Enteritidis
GDUTNS_Y65	SAMN40636327	SAL_WB7944AA	SAL_GD1972AA_AS	2023	Jiangsu	chicken	32	Infantis
GDUTNS_Y66	SAMN40636301	SAL_UB1960AA	SAL_DD8648AA_AS	2023	Henan	chicken	96	Schwarzengrund
GDUTNS_Y67	SAMN40636302	SAL_UB1961AA	SAL_DD8658AA_AS	2023	Beijing	chicken	11	Enteritidis
GDUTNS_Y68	SAMN40636303	SAL_UB1962AA	SAL_DD8660AA_AS	2023	Liaoning	chicken	11	Enteritidis
GDUTNS_Y69	SAMN40636304	SAL_UB1963AA	SAL_DD8659AA_AS	2023	Shandong	chicken	198	Kentucky
GDUTNS_Y7	SAMN40636289	SAL_RB8226AA	SAL_AD8748AA_AS	2022	Guangdong	chicken	17	Indiana
GDUTNS_Y70	SAMN40636328	SAL_WB7945AA	SAL_GD1973AA_AS	2023	Hebei	chicken	11	Enteritidis
GDUTNS_Y71	SAMN40636330	SAL_WB7947AA	SAL_GD1975AA_AS	2023	Guangdong	chicken	17	Indiana
GDUTNS_Y72	SAMN40636329	SAL_WB7946AA	SAL_GD1974AA_AS	2023	Guangdong	chicken	45	Newport
GDUTNS_Y73	SAMN40636306	SAL_UB2472AA	SAL_DD8661AA_AS	2023	Shandong	chicken	13	Agona
GDUTNS_Y74	SAMN40636305	SAL_UB2471AA	SAL_DD9164AA_AS	2023	Jiangsu	chicken	11	Enteritidis
GDUTNS_Y75	SAMN40636339	SAL_WB8035AA	SAL_GD2063AA_AS	2023	Fujian	chicken	11	Enteritidis
GDUTNS_Y76	SAMN40636307	SAL_UB2473AA	SAL_DD9165AA_AS	2023	Henan	chicken	11	Enteritidis
GDUTNS_Y77	SAMN40636345	SAL_WB8201AA	SAL_GD2229AA_AS	2023	Liaoning	chicken	11	Enteritidis
GDUTNS_Y78	SAMN40636349	SAL_WB8234AA	SAL_GD2263AA_AS	2023	Jiangsu	chicken	11	Enteritidis
GDUTNS_Y79	SAMN40636348	SAL_WB8233AA	SAL_GD2262AA_AS	2023	Guangdong	chicken	11	Enteritidis
GDUTNS_Y8	SAMN40636285	SAL_RB8222AA	SAL_AD8744AA_AS	2022	Guangdong	chicken	11	Enteritidis
GDUTNS_Y80	SAMN40636350	SAL_WB8236AA	SAL_GD2265AA_AS	2023	Guangdong	chicken	13	Agona
GDUTNS_Y81	SAMN40636351	SAL_WB8237AA	SAL_GD2266AA_AS	2024	Hebei	chicken	17	Indiana
GDUTNS_Y82	SAMN40636340	SAL_WB8081AA	SAL_GD2109AA_AS	2023	Jiangsu	chicken	11	Enteritidis
GDUTNS_Y83	SAMN40636341	SAL_WB8115AA	SAL_GD2143AA_AS	2023	Shandong	chicken	198	Kentucky
GDUTNS_Y84	SAMN40636343	SAL_WB8153AA	SAL_GD2181AA_AS	2023	Jiangsu	chicken	11	Enteritidis
GDUTNS_Y85	SAMN40636344	SAL_WB8170AA	SAL_GD2198AA_AS	2023	Guangdong	chicken	198	Kentucky
GDUTNS_Y86	SAMN40636346	SAL_WB8202AA	SAL_GD2231AA_AS	2023	Fujian	chicken	11	Enteritidis
GDUTNS_Y87	SAMN40636347	SAL_WB8203AA	SAL_GD2232AA_AS	2023	Hebei	chicken	11	Enteritidis
GDUTNS_Y88	SAMN40636325	SAL_WB7942AA	SAL_GD1970AA_AS	2023	Jiangsu	chicken	11	Enteritidis
GDUTNS_Y89	SAMN40636352	SAL_WB8238AA	SAL_GD2267AA_AS	2023	Guangdong	chicken	11	Enteritidis
GDUTNS_Y9	SAMN40636295	SAL_RB8234AA	SAL_AD8756AA_AS	2022	Guangdong	chicken	11	Enteritidis
GDUTNS_Y90	SAMN40636356	SAL_WB8242AA	SAL_GD2271AA_AS	2023	Fujian	chicken	11	Enteritidis
GDUTNS_Y91	SAMN40636357	SAL_YB3695AA	SAL_GD2442AA_AS	2023	Guangdong	chicken	17	Indiana
GDUTNS_Y92	SAMN40636358	SAL_WB8391AA	SAL_GD2443AA_AS	2023	Fujian	chicken	45	Newport
GDUTNS_Y93	SAMN40636359	SAL_WB8392AA	SAL_GD2444AA_AS	2023	Beijing	chicken	11	Enteritidis
GDUTNS_Y94	SAMN40636372	SAL_WB8420AA	SAL_GD2472AA_AS	2023	Guangdong	chicken	32	Infantis
GDUTNS_Y96	SAMN40636353	SAL_WB8239AA	SAL_GD2268AA_AS	2023	Shandong	chicken	11	Enteritidis
GDUTNS_Y97	SAMN40636354	SAL_WB8240AA	SAL_GD2269AA_AS	2023	Fujian	chicken	413	Mbandaka
GDUTNS_Y98	SAMN40636355	SAL_WB8241AA	SAL_GD2270AA_AS	2023	Guangdong	chicken	11	Enteritidis
GDUTNS1	SAMN40636250	SAL_RB8050AA	SAL_AD8544AA_AS	2023	Guangdong	Pork	155	London
GDUTNS2	SAMN40636254	SAL_RB8054AA	SAL_AD8548AA_AS	2023	Guangdong	Pork	155	London
GDUTNS3	SAMN40636251	SAL_RB8051AA	SAL_AD8545AA_AS	2023	Guangdong	Pork	469	Rissen
GDUTNS7	SAMN40636381	SAL_WB8443AA	SAL_GD2495AA_AS	2023	Guangdong	Pork	469	Rissen
GDUTNS8	SAMN40636382	SAL_WB8444AA	SAL_GD2496AA_AS	2023	Guangdong	Pork	155	London
GDUTNS-Y99	SAMN40636360	SAL_YB3691AA	SAL_GD2445AA_AS	2023	Guangdong	chicken	26	Thompson

## Sheet: Table S2
Sample ID	EnteroBase_Barcode	Source Type	Source Details	Collection Year	Country	HC2(cgMLST V2 + HierCC V1)	HC5(cgMLST V2 + HierCC V1)	HC10(cgMLST V2 + HierCC V1)	HC20(cgMLST V2 + HierCC V1)	HC50(cgMLST V2 + HierCC V1)
SAMN38335152	SAL_VB7485AA	Swine	Sus scrofa domesticus; Rectal swab	2023	Canada	388325	388325	388325	2	2
SAMN36825942	SAL_TB6212AA	Human	Homo sapiens; Age: 7month; female; stool	2020	China	370887	370887	370887	2	2
SAMN35370915	SAL_SB3825AA	Human	Homo sapiens	2022	South Korea	359982	359982	359668	2	2
SAMN35370877	SAL_SB3867AA	Human	Homo sapiens	2020	South Korea	359687	359681	359668	2	2
SAMN33713874	SAL_RB3192AA	Swine	Product-Raw-Ground, Comminuted or Otherwise Nonintact-Pork	2023	United States	351576	351576	351576	2	2
SAMN33426573	SAL_RB0918AA	Human	human	2020	Tunisia	349650	349650	349650	2	2
SAMN32071174	SAL_PB9724AA	Human	Homo sapiens; biological sample	2021	China	338300	338300	338300	2	2
SAMN31663291	SAL_PB5482AA	Water/River	environmental-water; pond	2020	Mexico	333709	333709	333709	2	2
SAMN39509056	SAL_WB7808AA	Poultry	Comminuted Turkey	2024	United States	396501	396501	315238	2	2
SAMEA12274295	SAL_MB5035AA	Human	Homo sapiens; not provided	2021	Denmark	295627	295627	295627	2	2
SAMN18614523	SAL_HB1106AA	Human	Homo sapiens	2012	Australia	265679	265679	265679	2	2
SAMN17835677	SAL_GB2207AA	Water/River	environmental-water; river water	2019	Mexico	259756	259756	259756	2	2
SAMN21365159	SAL_JB2993AA	Human	Homo sapiens; stool	2018	Taiwan	253069	253069	253069	2	2
SAMN15430575	SAL_DB5738AA	Avian	veterinary clinical/research| other animal; feces (Nycticorax)	2015	Chile	235602	235602	235602	2	2
SAMN14220017	SAL_CB4962AA	Human	Homo sapiens; urine	2011	Canada	226762	226762	226762	2	2
SAMN27150179	SAL_LB6016AA	Human	Homo sapiens; stool	2020	Canada	192550	192550	192550	2	2
SAMN27150184	SAL_LB6020AA	Human	Homo sapiens; stool	2021	Canada	302435	302435	192550	2	2
SAMN18614520	SAL_HB1109AA	Human	Homo sapiens	2011	Australia	265681	265681	177057	2	2
SAMN11000146	SAL_VA8071AA	Plant	Pumpkin seeds	2018	China	172234	172234	172234	2	2
SAMN27413146	SAL_LB6300AA	Human	Homo sapiens; stool	2022	Canada	296366	296366	158790	2	2
SAMEA112150820	SAL_PB7562AA	Human	Human; stool	2022	Czechia	296366	296366	158790	2	2
SAMN11156801	SAL_AB9923AA	Human	Homo sapiens; blood	2014	Colombia	211077	211077	158744	2	2
SAMN19958293	SAL_IB4611AA	Deer (Cervidae)	roe deer	2016	Germany	158305	158305	158305	2	2
SAMN10425267	SAL_TA7800AA	Human	Homo sapiens	2015	Taiwan	152605	152605	152605	2	2
SAMEA10113769	SAL_IB0028AA	Human	Human, Other	2021	South Africa	268743	268743	144926	2	2
SAMEA4983936	SAL_UA3990AA	Human	Homo sapiens; not provided	2018	Denmark	138195	138195	138195	2	2
SAMN12668245	SAL_ZA0661AA	Unspecified Meat	Environmental: Wet market (informal market)cardboard mat for displaying vegetables	2018	Cambodia	200026	200026	135717	2	2
SAMEA6513768	SAL_SA1713AA	Human		2004	Ireland	134379	134379	134379	2	2
SAMN20181488	SAL_JB7460AA	Human	Homo sapiens	2016	Canada	131921	131921	131921	2	2
SAMN08936724	SAL_QA8082AA	Human	clinical/research| human; Homo sapiens; blood	2009	Switzerland	130434	130434	130434	2	2
SAMEA111265572	SAL_OB2254AA	Swine	pig; pig fecal	2022	China	323653	323653	120354	2	2
SAMEA104403961	SAL_SA2063AA	Human		2005	Denmark	105797	105797	105797	2	2
SAMN32679773	SAL_QB5671AA	Human	Homo sapiens; human	2023	United Kingdom	344941	344941	100572	2	2
SAMEA104413367	SAL_MA9561AA	Human	Homo sapiens; Feaces	2013	Poland	100279	100279	100279	2	2
SAMN18619244	SAL_HB1875AA	Human	Homo sapiens	2018	Australia	97275	97275	97275	2	2
SAMN06309456	SAL_MA6046AA	Swine	Sus scrofa domesticus; pooled feces	2014	Australia	96978	96978	96978	2	2
SAMN06309456	SAL_IB4888AA	Swine	Sus scrofa domesticus; pooled feces	2014	Australia	96978	96978	96978	2	2
SAMEA104363637	SAL_MA4403AA	Human	Homo sapiens	2016	Denmark	95217	95217	95217	2	2
SAMEA7501048	SAL_HB0716AA	Human	Homo sapiens; feces	2020	Belgium	265548	265548	90263	2	2
SAMN18292671	SAL_IB4857AA	Fish	Fish_Nile Tilapia	2020	Thailand	172301	172301	88266	2	2
SAMEA104279876	SAL_LA2023AA	Human		2003	Denmark	85861	85861	85861	2	2
SAMEA104280233	SAL_LA2532AA	Human		2008	Netherlands	84985	84985	84985	2	2
SAMEA6504080	SAL_DB5509AA	Swine	Sus scrofa domesticus	2014	France	158404	84985	84985	2	2
SAMEA7501029	SAL_HB0734AA	Swine	pig; swab	2018	Belgium	271368	271368	81306	2	2
SAMEA104280483	SAL_KA4113AA	Human		2004	Germany	79150	79150	79150	2	2
SAMEA104280530	SAL_KA4133AA	Human		2009	Germany	79120	79120	79120	2	2
SAMEA104280906	SAL_KA4409AA	Swine		2002	Germany	78865	78865	78865	2	2
SAMEA104280666	SAL_KA3846AA	Human	Faeces	2008	Ireland	78574	78574	78574	2	2
SAMEA104142830	SAL_KA1588AA	Swine	Sus scrofa domesticus; carcase	2015	Belgium	76552	76552	76552	2	2
SAMN09638224	SAL_RA6730AA	Water/River	water	2017	Mexico	137170	137170	72638	2	2
SAMN09221445	SAL_PA7353AA	Human	clinical/research| human; Homo sapiens; stool	2018	United States	64760	64760	64760	2	2
SAMN18618351	SAL_HB2914AA	Human	Homo sapiens	2016	Australia	58564	58564	58564	2	2
SAMN35370844	SAL_SB3903AA	Human	Homo sapiens	2017	South Korea	359664	58564	58564	2	2
SAMEA114307327	SAL_TB9419AA	Swine	pork; pork	2016	China	185851	58564	58564	2	2
SAMN10953951	SAL_CB4236AA	Human	Homo sapiens; Age: 16 Years; male; stool	2009	Canada	226432	53846	53846	2	2
SAMEA112913238	SAL_RB9885AA	Human	Homo sapiens; not provided	2016	Belgium	360760	53380	53380	2	2
SAMN05603765	SAL_GA8592AA	Plant	cucumbers	2016	Mexico	49518	49518	49518	2	2
SAMN14450168	SAL_CB7537AA	Human	Homo sapiens; Diarrheal patient	2013	China	48972	48972	48972	2	2
SAMEA104279895	SAL_LA2042AA	Human		2001	England	85873	39693	39693	2	2
SAMEA5557050	SAL_XA8718AA	Bovine		1996	Germany	31714	31714	31714	2	2
SAMN18614564	SAL_HB1061AA	Human	Homo sapiens	2015	Australia	29123	29123	29123	2	2
SAMN18113684	SAL_GB5973AA	Human	Homo sapiens; human	2021	United Kingdom	81373	81373	28058	2	2
SAMEA104124616	SAL_NA3354AA	Swine	Sus; Pig Meat	2015	Italy	26053	26053	26053	2	2
SAMN03165665	SAL_CA8185AA	Swine	Sus scrofa domesticus; pig at slaughter	2011	Belgium	23269	23264	23264	2	2
SAMN03165666	SAL_CA8190AA	Swine	pig at slaughter; Sus scrofa domesticus	2009	Belgium	23264	23264	23264	2	2
SAMN03161126	SAL_DA0347AA	Shellfish	frozen seafood mix	2014	China	21495	21495	21495	2	2
SAMN08936698	SAL_QA9201AA	Human	clinical/research| human; Homo sapiens; blood	2017	Switzerland	131292	9928	9928	2	2
SAMEA4731306	SAL_RA1793AA	Human	Homo sapiens	2018	Ireland	119581	85463	7386	2	2
SAMN08936554	SAL_QA8595AA	Human	clinical/research| human; Homo sapiens; blood	2013	Switzerland	2297	2297	2297	2	2
SAMN03169339	SAL_DA0650AA	Human	Homo sapiens; human	2012	United Kingdom	2275	2275	2275	2	2
SAMN18292775	SAL_IB4747AA	Swine	Pork_refrigerate	2016	Thailand	30325	1850	1850	2	2
SAMEA7501042	SAL_HB0722AA	Poultry	chicken; UNK	2019	Belgium	1680	1680	1680	2	2
SAMN19066470	SAL_IB1250AA	Human	Homo sapiens; clinical	2021	New Zealand	273031	1680	1680	2	2
SAMEA6504040	SAL_DB5549AA	Swine	Sus scrofa domesticus	2010	France	43484	43484	1659	2	2
SAMN10875707	SAL_VA7042AA	Shellfish	mussels	2015	Spain	129001	129001	1410	2	2
SAMEA5424644	SAL_WA2095AA	Human	Homo sapiens; not provided	2019	Denmark	122719	111251	307	2	2
SAMEA88399918	SAL_IA6928AA	Human	Homo sapiens; human	2015	Ireland	371	371	307	2	2
SAMEA104280811	SAL_KA4320AA	Bovine	Carcase Swab	2009	Ireland	1959	307	307	2	2
SAMN09630376	SAL_RA3849AA	Human	clinical/research| human; Homo sapiens; stool	2014	Lebanon	7334	7334	307	2	2
SAMN14337504	SAL_CB5712AA	Water/River	irrigation canal	2019	Chile	227693	111251	307	2	2
SAMN19066289	SAL_IB1304AA	Human	Homo sapiens; clinical	2020	New Zealand	254983	254983	307	2	2
SAMN31141281	SAL_OB6066AA	Water/River	environmental-water; Canal	2021	Chile	334480	111251	307	2	2
SAMN35370865	SAL_SB3880AA	Human	Homo sapiens	2019	South Korea	192900	192900	307	2	2
SAMEA114307260	SAL_TB9386AA	Swine	pig; pig	2017	China	227213	89771	307	2	2
SAMN03165663	SAL_CA8191AA	Swine	pig at slaughter; Sus scrofa domesticus	2008	Belgium	23263	21206	2	2	2
SAMN03800241	SAL_FA5336AA	Avian	Anas platyrhynchos domesticus; feces	2013	Chile	764	764	2	2	2
SAMEA104142865	SAL_KA1583AA	Swine	Sus scrofa domesticus; carcase	2015	Denmark	76563	76563	2	2	2
SAMEA104280571	SAL_KA3920AA	Human		2006	Denmark	79403	79403	2	2	2
SAMEA104280923	SAL_KA4476AA	Human	Faeces	2006	Ireland	41332	25095	2	2	2
SAMEA104280129	SAL_LA2449AA	Human		2004	Denmark	85220	302	2	2	2
SAMEA104280188	SAL_LA2497AA	Human		2008	Taiwan	85231	85231	2	2	2
SAMEA104138138	SAL_LA2854AA	Human		2008	Denmark	85133	42553	2	2	2
SAMEA104138166	SAL_LA2875AA	Human		2007	Denmark	85047	21073	2	2	2
SAMEA104124637	SAL_NA3333AA	Laboratory	H.�sapiens; Bacterial Strain	2012	Italy	20772	302	2	2	2
SAMEA5867131	SAL_SA1764AA	Human	Human, Faeces	2005	Ireland	134337	302	2	2	2
SAMEA5867127	SAL_SA2263AA	Human		2011	Denmark	1376	302	2	2	2
SAMN10425190	SAL_TA7658AA	Swine	Pig; liver	2011	Taiwan	152782	152691	2	2	2
SAMN10425180	SAL_TA7706AA	Human	Homo sapiens; stool	2010	Taiwan	152802	85231	2	2	2
SAMEA5038436	SAL_WA2922AA	Swine	PIG	2009	England	5143	302	2	2	2
SAMEA5039499	SAL_WA3134AA	Swine		2001	Germany	5103	302	2	2	2
SAMEA7115439	SAL_ZA7235AA	Plant	OTHER_VEG_MINERAL	2008	England	5103	302	2	2	2
SAMN14246958	SAL_CB5255AA	Swine	Porcine; Environment (animal)	2005	Canada	227011	227011	2	2	2
SAMEA6504072	SAL_DB5517AA	Ovine/Goat (Caprinae)	Capra aegagrus hircus	2009	France	235732	42553	2	2	2
SAMEA6504069	SAL_DB5520AA	Poultry	Meleagris	2007	France	235736	21073	2	2	2
SAMEA6504064	SAL_DB5525AA	Swine	Sus scrofa domesticus	2005	France	235741	235741	2	2	2
SAMEA6504059	SAL_DB5530AA	Swine	Sus scrofa domesticus	2001	France	235745	235745	2	2	2
SAMN18292694	SAL_IB4832AA	Swine	Pork_Sirloin	2019	Thailand	103760	103760	2	2	2
SAMEA4787839	SAL_TA6464AA	Swine	Sus scrofa domesticus; food	2016	Cambodia	151094	108118	2	2	2
SAMN08386843	SAL_VA1515AA	Swine	Animal carcass Swine	2012	Thailand	167356	6	2	2	2
SAMN13908222	SAL_CB1732AA	Bovine	product-raw-intact-beef	2020	United States	181036	6	2	2	2
SAMN13531480	SAL_CB2570AA	Human	Homo sapiens; urine	2016	France	150361	125531	2	2	2
SAMN14247378	SAL_CB5115AA	Avian	Bird; spleen	2013	Canada	5544	6	2	2	2
SAMN31974130	SAL_PB8959AA	Swine	Product-Raw-Ground, Comminuted or Otherwise Nonintact-Pork	2022	United States	244099	6	2	2	2
SAMN03468905	SAL_CA5572AA	Human	Homo sapiens; human	2013	United Kingdom	25358	25358	2	2	2
SAMN02678890	SAL_DA7369AA	Fish	escolar steak	2013	Taiwan	15703	15703	2	2	2
SAMN04287729	SAL_EA5817AA	Fish	frozen whole round scad	2015	Vietnam	8774	8774	2	2	2
SAMN04600269	SAL_FA4604AA	Human	Homo sapiens; human	2016	United Kingdom	1390	1390	2	2	2
SAMN04431455	SAL_FA5965AA	Swine	pork	2013	Thailand	203	203	2	2	2
SAMN04431449	SAL_FA5971AA	Swine	pork	2014	Thailand	229	229	2	2	2
SAMN04925768	SAL_FA6008AA	Avian	NRTE (Not-Ready-to-Eat) Comminuted Poultry Exploratory Sampling - Turkeys	2014	United States	200	6	2	2	2
SAMN04930929	SAL_FA6017AA	Poultry	Comminuted Turkey	2015	United States	191	191	2	2	2
SAMN04942707	SAL_FA6213AA	Swine	animal-swine-market swine	2016	United States	2	2	2	2	2
SAMN05950853	SAL_HA3026AA	Human	blood	2009	United States	52083	52083	2	2	2
SAMEA53304418	SAL_IA2233AA	Human	Homo sapiens; human	2016	Ireland	302	302	2	2	2
SAMN06611239	SAL_JA0342AA	Human	Age: 60-69; stool	2012	United States	3221	302	2	2	2
SAMEA104151264	SAL_KA2817AA	Swine	Sus scrofa domesticus; Pigs	2014	Germany	3493	3493	2	2	2
SAMEA104280451	SAL_KA4088AA	Human		2008	Austria	79182	302	2	2	2
SAMEA104280459	SAL_KA4094AA	Human		2007	Germany	79135	3493	2	2	2
SAMEA104280491	SAL_KA4118AA	Human		2005	Germany	79106	6	2	2	2
SAMEA104280915	SAL_KA4413AA	Human	ND	2008	Germany	78869	1349	2	2	2
SAMN07450901	SAL_KA7295AA	Human	Age: 40-49; stool	2017	United States	3046	6	2	2	2
SAMEA104279904	SAL_LA2051AA	Human		2004	England	85835	85835	2	2	2
SAMEA104138305	SAL_LA2977AA	Human		2009	Denmark	1943	302	2	2	2
SAMEA104286100	SAL_LA3361AA	Human	Homo sapiens; human	2017	Ireland	1587	302	2	2	2
SAMEA4349596	SAL_MA4115AA	Human	Homo sapiens; human	2014	Denmark	1544	302	2	2	2
SAMEA104412391	SAL_MA9214AA	Poultry	Meleagris gallopavo; fattening turkey	2014	Italy	100272	100272	2	2	2
SAMEA104413304	SAL_NA0048AA	Human	Homo sapiens; Feaces	2015	Poland	100398	100398	2	2	2
SAMEA104124603	SAL_NA3367AA	Swine	Sus; Pig Meat	2010	Italy	41333	6	2	2	2
SAMN08734314	SAL_PA0201AA	Water/River	water	2012	Ireland	1651	302	2	2	2
SAMN08734367	SAL_PA0294AA	Swine	Sus scrofa domesticus; feces	2013	Ireland	115898	302	2	2	2
SAMN08936636	SAL_QA8097AA	Human	clinical/research| human; Homo sapiens; feces	2010	Switzerland	130383	130383	2	2	2
SAMN08936717	SAL_QA8118AA	Human	clinical/research| human; Homo sapiens	2007	Switzerland	130362	130362	2	2	2
SAMN08936530	SAL_QA8577AA	Human	clinical/research| human; Homo sapiens; urine	2011	Switzerland	130927	130927	2	2	2
SAMN08936528	SAL_QA8607AA	Human	clinical/research| human; Homo sapiens; blood	2014	Switzerland	130920	302	2	2	2
SAMN08936701	SAL_QA9187AA	Human	clinical/research| human; Homo sapiens; blood	2016	Switzerland	131285	131285	2	2	2
SAMN08936659	SAL_QA9209AA	Human	clinical/research| human; Homo sapiens; blood	2015	Switzerland	131272	131272	2	2	2
SAMN09246471	SAL_RA8862AA	Marine Mammal	Stenella coeruleoalba	2017	Italy	134467	1349	2	2	2
SAMEA104404060	SAL_SA2213AA	Human		2010	Denmark	5103	302	2	2	2
SAMN10425312	SAL_TA7615AA	Human	Homo sapiens; stool	2016	Taiwan	153054	302	2	2	2
SAMN10425192	SAL_TA7670AA	Swine	Pig; liver	2012	Taiwan	152854	152727	2	2	2
SAMEA4983915	SAL_UA4011AA	Human	Homo sapiens; not provided	2017	Denmark	1329	1329	2	2	2
SAMN10734587	SAL_UA7515AA	Human	clinical/research| human; Homo sapiens; feces	2011	United States	1565	1565	2	2	2
SAMN10788322	SAL_UA8368AA	Human	clinical/research| human; Homo sapiens; stool	2012	Lebanon	2040	432	2	2	2
SAMN08386836	SAL_VA1565AA	Unspecified Meat	Frozen raw meat	2010	Thailand	17881	6	2	2	2
SAMN10866882	SAL_VA2349AA	Human	Homo sapiens; human	2018	United Kingdom	409	409	2	2	2
SAMN07734786	SAL_VA4543AA	Human	Homo sapiens; human	2012	Belgium	6977	432	2	2	2
SAMN07503705	SAL_VA4623AA	Poultry	veterinary clinical/research| chicken; chicken caecum pre-harvest poultry	2016	Barbados	171035	6	2	2	2
SAMN06090749	SAL_VA5665AA	Human	Homo sapiens; Faecal Sample	2008	Australia	170221	6	2	2	2
SAMN10922293	SAL_VA6881AA	Human	Homo sapiens; human	2019	United Kingdom	6	6	2	2	2
SAMEA104188461	SAL_WA7584AA	Swine	Sus scrofa domesticus; Pigs	2012	Denmark	3490	302	2	2	2
SAMEA4390584	SAL_XA0776AA	Swine	Pigs; Pigs_carcass_swab	2013	Denmark	3728	302	2	2	2
SAMEA4390658	SAL_XA0833AA	Swine	Pigs; Pigs_meat	2013	Germany	100543	99654	2	2	2
SAMEA5548355	SAL_XA2656AA	Human	Homo sapiens; human	2018	Germany	184621	184621	2	2	2
SAMEA5547888	SAL_XA3122AA	Human	Homo sapiens; human	2006	Germany	1943	302	2	2	2
SAMN12827935	SAL_ZA4087AA	Swine	Pig feces	2011	Thailand	202747	202747	2	2	2
SAMN12857424	SAL_ZA4637AA	Bovine	Bovine; Ground beef	2018	Mexico	917	576	2	2	2
SAMN11156835	SAL_AB9784AA	Human	Homo sapiens; blood	2015	Colombia	211104	211104	2	2	2
SAMEA7115070	SAL_BB6066AA	Human	Human, Urine	2007	Ireland	17881	6	2	2	2
SAMN14220440	SAL_CB4726AA	Human	Homo sapiens; stool	2015	Canada	1329	1329	2	2	2
SAMN14220309	SAL_CB4801AA	Human	Homo sapiens; stool	2014	Canada	1524	1390	2	2	2
SAMN14220077	SAL_CB4879AA	Human	Homo sapiens; stool	2012	Canada	6	6	2	2	2
SAMN14449841	SAL_CB7523AA	Swine	Sus scrofa domesticus Mesenteric nodes	2018	Ecuador	218417	6	2	2	2
SAMN14470198	SAL_CB7712AA	Swine	Sus scrofa domesticus Caeca content	2019	Ecuador	100557	302	2	2	2
SAMN15058892	SAL_DB3310AA	Swine	pig	2011	United Kingdom	1943	302	2	2	2
SAMN15234846	SAL_DB4278AA	Human	Homo sapiens; human	2012	China	152692	7671	2	2	2
SAMEA6504135	SAL_DB5454AA	Human	Homo sapiens	2003	Germany	17871	1349	2	2	2
SAMEA6504062	SAL_DB5527AA	Swine	Sus scrofa domesticus	2003	France	235743	21073	2	2	2
SAMEA6504061	SAL_DB5528AA	Bovine	Bos taurus	2002	France	78876	78876	2	2	2
SAMEA6504054	SAL_DB5535AA	Poultry	Layers	2012	France	1943	302	2	2	2
SAMEA6504048	SAL_DB5541AA	Ovine/Goat (Caprinae)	Capra aegagrus hircus Ovis	2011	France	150597	90471	2	2	2
SAMN15594383	SAL_DB7490AA	Human	Homo sapiens; human	2020	United Kingdom	119980	119980	2	2	2
SAMN15774180	SAL_DB9516AA	Bovine	veterinary clinical/research| cow; intestine (Bos taurus)	2019	United States	48887	6	2	2	2
SAMN16129470	SAL_EB5233AA	Swine	Rectal swab (Sus scrofa domesticus)	2019	Canada	198631	198631	2	2	2
SAMEA5732195	SAL_FB8198AA	Swine	Sus scrofa domesticus; carcass swab	2017	Germany	3725	302	2	2	2
SAMN17833092	SAL_GB2518AA	Human	Homo sapiens; stool	2018	Canada	110850	110850	2	2	2
SAMN18074232	SAL_GB5636AA	Human	Homo sapiens; stool	2017	Canada	420	6	2	2	2
SAMN18614528	SAL_HB1100AA	Human	Homo sapiens	2013	Australia	20805	1490	2	2	2
SAMN18614495	SAL_HB1136AA	Human	Homo sapiens	2010	Australia	1943	302	2	2	2
SAMN18614477	SAL_HB1137AA	Human	Homo sapiens	2007	Australia	17881	6	2	2	2
SAMN18614489	SAL_HB1143AA	Human	Homo sapiens	2009	Australia	265710	265710	2	2	2
SAMN18618449	SAL_HB2805AA	Human	Homo sapiens	2017	Australia	134598	134598	2	2	2
SAMN19958335	SAL_IB4563AA	Canine	red fox	2019	Germany	52557	26824	2	2	2
SAMN19958286	SAL_IB4619AA	Avian	owl	2015	Germany	275757	1349	2	2	2
SAMN19958277	SAL_IB4629AA	Avian	European starling	2012	Germany	20781	20781	2	2	2
SAMN21365147	SAL_JB3006AA	Human	Homo sapiens; stool	2017	Taiwan	250175	250175	2	2	2
SAMN16709266	SAL_JB7852AA	Human	Homo sapiens; urine	2009	Thailand	285579	6	2	2	2
SAMN26631413	SAL_LB3293AA	Human	Homo sapiens; human	2022	United Kingdom	98067	302	2	2	2
SAMN27352475	SAL_LB5580AA	Water/River	environmental-factory/production facility| environmental-water; irrigation canal	2020	Chile	302286	6	2	2	2
SAMN27723591	SAL_LB7064AA	Bovine	Bovine; ground beef	2021	Mexico	303468	303468	2	2	2
SAMN29629546	SAL_NB0982AA	Human	Homo sapiens	2022	Denmark	3722	302	2	2	2
SAMN31538109	SAL_PB5951AA	Swine	Sus scrofa domesticus; Sick Pooled Tissue	2021	United States	83176	6	2	2	2
SAMN35370839	SAL_SB3830AA	Human	Homo sapiens	2016	South Korea	5544	6	2	2	2
SAMN35370895	SAL_SB3847AA	Human	Homo sapiens	2021	South Korea	359700	359669	2	2	2
SAMN35370853	SAL_SB3893AA	Human	Homo sapiens	2018	South Korea	204404	204404	2	2	2
SAMEA114307329	SAL_TB9469AA	Swine	pork; pork	2010	China	234690	6	2	2	2
SAMN02844635	SAL_BA2158AA	Fish	tilapia	2008	Taiwan	35819	35819	2903	4	4
SAMN02844596	SAL_BA2223AA	Plant	cumin, ground	2008	Syria	35766	35766	35766	4	4
SAMN02844040	SAL_BA4716AA	Canine	dog chew	2004	China	33943	33943	33943	4	4
SAMN03289377	SAL_BA6139AA	Poultry	chicken	2014	United States	11803	11803	5972	4	4
SAMN02846046	SAL_BA6743AA	Plant	alfalfa seed	2008	United States	24370	24370	8201	4	4
SAMN03468627	SAL_CA5675AA	Human	Homo sapiens; human	2014	United Kingdom	25494	25494	25494	4	4
SAMN02843931	SAL_DA1970AA	Unspecified Meat	animal feed:envo_02000047; animal feed; animal feed blend	2004	United States	3928	3928	2903	4	4
SAMN02678668	SAL_DA2724AA	Plant	halawa candy	2013	Lebanon	19456	19456	19456	4	4
SAMN02698164	SAL_DA4200AA	Plant	isolated soy protein	2010	China	18335	18335	18335	4	4
SAMN02849739	SAL_DA6019AA	Bovine	bovine:foodon_03414374, food product for animal:foodon_03309997; animal feed; bovine feed	2007	United States	16846	9242	9242	4	4
SAMN02678733	SAL_DA7194AA	Plant	chipotle chili powder	2008	Mexico	15841	15841	15841	4	4
SAMN02640947	SAL_DA7362AA	Poultry	Chicken breasts	2003	United States	9242	9242	9242	4	4
SAMN02345380	SAL_DA8553AA	Soil/Dust	environmental sample	2011	Mexico	14708	6546	5972	4	4
SAMN02183004	SAL_EA0177AA	Poultry	chicken	2011	United States	13275	6546	5972	4	4
SAMN02345576	SAL_EA0711AA	Plant	organic anise seed, whole	2012	United States	12816	12816	12816	4	4
SAMN02253036	SAL_EA1319AA	Avian	chicken (raw):foodon_03301121, chicken burger:foodon_03303010, dog food:foodon_03302645, food (raw):foodon_03311126; animal feed; dog food raw chicken patty	2010	United States	12463	9242	9242	4	4
SAMN03291698	SAL_EA2661AA	Bovine	ground beef food product:foodon_00001282; beef; ground beef	2006	United States	11399	11399	11399	4	4
SAMN02845059	SAL_EA6523AA	Plant	cottonseed	2002	United States	8201	8201	8201	4	4
SAMN04437782	SAL_EA9084AA	Swine	animal-swine-market swine	2015	United States	5972	5972	5972	4	4
SAMN04632336	SAL_FA5063AA	Human	Age: 5-9; stool	2016	United States	995	995	995	4	4
SAMN03577717	SAL_FA6938AA	Animal-related	Chicken; poultry env.	2013	United States	1919	1919	1919	4	4
SAMN02368605	SAL_GA3589AA	Human	Homo sapiens; human	2002	Taiwan	42551	42551	9242	4	4
SAMN02918523	SAL_GA5262AA	Plant	animal feed:envo_02000047, soybean meal:foodon_03302757; animal feed; soybean meal animal feed	2008	China	46805	46805	46805	4	4
SAMN06434926	SAL_IA7640AA	Bovine	cow; dried beef lung	2017	Canada	65054	1919	1919	4	4
SAMN05366691	SAL_JA0594AA	Swine	veterinary clinical/research| pig; porcine intestine (Sus domesticus)	1998	United States	67972	67972	67972	4	4
SAMN07227147	SAL_KA0332AA	Human	Homo sapiens; Age: 70-79	2017	United States	49215	49215	49215	4	4
SAMN07335984	SAL_KA2508AA	Human	Homo sapiens; human	2015	United Kingdom	77610	77610	25494	4	4
SAMN07335964	SAL_KA2528AA	Human	Homo sapiens; human	2016	United Kingdom	77562	77562	9242	4	4
SAMEA104280776	SAL_KA4034AA	Water/River	River	2005	United States	79190	79190	79190	4	4
SAMN02844856	SAL_LA4241AA	Shellfish	crustaceans; snow crab cluster	2010	Canada	86645	86641	86641	4	4
SAMEA104348999	SAL_MA1156AA	Human	Homo sapiens; human	2017	Ireland	92522	92522	25494	4	4
SAMN08432335	SAL_NA7500AA	Poultry	comminuted chicken	2018	United States	107441	107441	107441	4	4
SAMN09075399	SAL_PA4948AA	Human	Homo sapiens; human	2018	United Kingdom	119812	92522	25494	4	4
SAMN09228862	SAL_PA7870AA	Human	Homo sapiens; human	2017	United Kingdom	122406	122406	122406	4	4
SAMN02844958	SAL_RA3213AA	Avian	food product for animal:foodon_03309997, hen egg (whole):foodon_03316061; animal feed; egg maker feed	2001	United States	135419	135419	135419	4	4
SAMEA6513977	SAL_SA1509AA	Reptile	Snake	1993	Austria	133942	133942	133942	4	4
SAMEA6515602	SAL_SA5384AA	Human		1999	Northern Ireland	141060	141060	141060	4	4
SAMEA6515281	SAL_SA5467AA	Human		2004	Ireland	141018	141018	141018	4	4
SAMN10775442	SAL_UA8738AA	Human	Homo sapiens; human	2019	United Kingdom	165085	109436	109436	4	4
SAMN07504487	SAL_VA4599AA	Poultry	veterinary clinical/research| chicken; chicken caecum pre-harvest poultry	2016	Belize	171031	171031	171031	4	4
SAMN10968489	SAL_VA7760AA	Poultry	comminuted chicken	2019	United States	172085	172085	172085	4	4
SAMEA5038849	SAL_WA2222AA	Human	Stool	2004	Taiwan	175814	9242	9242	4	4
SAMN02844312	SAL_WA4902AA	Swine	veterinary clinical/research| pig; rolled pork skin	2006	China	177762	177762	33943	4	4
SAMEA5671085	SAL_YA4688AA	Human		2006	Taiwan	194428	194428	55047	4	4
SAMEA5671042	SAL_YA4948AA	Human		2007	Taiwan	194184	194184	9242	4	4
SAMN14008233	SAL_CB0913AA	Water/River	environmental-water; river water	2019	Mexico	224344	224344	224344	4	4
SAMN14486730	SAL_CB8003AA	Swine	Pig Ear Strips	1999	United States	229381	229381	229381	4	4
SAMN15969269	SAL_EB2002AA	Human	Homo sapiens; human	2020	United Kingdom	220697	220697	220697	4	4
SAMN16051407	SAL_EB2024AA	Avian	avian; crane	1987	United States	241047	230289	230289	4	4
SAMN18078090	SAL_GB6219AA	Poultry	comminuted chicken	2021	United States	262046	262046	262046	4	4
SAMN18619993	SAL_HB1661AA	Human	Homo sapiens	2018	Australia	266861	266861	266861	4	4
SAMEA9966770	SAL_IB9334AA	Human	Human, Stool	2021	South Africa	279659	279659	30372	4	4
SAMN20666071	SAL_JB7251AA	Human	Homo sapiens; human	2021	United Kingdom	109436	109436	109436	4	4
SAMN25521778	SAL_LB0141AA	Poultry	Animal-Chicken-Young Chicken (cecal)	2022	United States	297512	64062	22622	4	4
SAMN27110718	SAL_LB4685AA	Water/River	environmental-water; river	2021	Mexico	301946	301946	301946	4	4
SAMN28014741	SAL_LB8530AA	Human	Homo sapiens; human	2022	United Kingdom	304994	220697	220697	4	4
SAMN29828276	SAL_NB3121AA	Poultry	Gallus gallus domesticus; Yolk Sac (Gallus gallus domesticus)	2021	Canada	274111	40285	40285	4	4
SAMN34179275	SAL_RB8301AA	Water/River	environmental-water; River	2021	Chile	220697	220697	220697	4	4
SAMN35438879	SAL_SB4849AA	Poultry	Chick paper	2023	United States	91108	1919	1919	4	4
SAMN37224415	SAL_TB7618AA	Human	Homo sapiens	2021	Denmark	372170	372170	220697	4	4
SAMN37820595	SAL_VB1855AA	Human	Homo sapiens; URINE	2019	Australia	199537	199537	199537	4	4
SAMN02698445	SAL_DA5893AA	Shellfish	oyster meat, frz	2010	South Korea	16956	16956	16956	4	4
SAMN05366698	SAL_GA9367AA	Ovine/Goat (Caprinae)	Caprine,Caprine intestine	2009	United States	4	4	4	4	4
SAMN09259749	SAL_PA9331AA	Fish	multi-ingredient| fish; bulk salmon meal	2018	Canada	122827	122827	2903	4	4
SAMN09630294	SAL_RA4206AA	Ovine/Goat (Caprinae)	other animal; S.Ruminant (lamb/goat)	2016	Bahamas	135847	135847	135847	4	4
SAMN13977759	SAL_CB1068AA	Bovine	animal-cattle-steer	2020	United States	222942	222942	222942	4	4
SAMN14488135	SAL_CB7973AA	Plant	Pistachio Halva	2020	Syria	220697	220697	220697	4	4
SAMN03479992	SAL_BA8223AA	Human	Homo sapiens; human	2014	United Kingdom	2079	2079	477	419	29
SAMN03479176	SAL_BA9806AA	Human	Homo sapiens; human	2015	United Kingdom	7648	7392	5476	419	29
SAMEA1889050	SAL_CA0719AA	Human	human	1972	United Kingdom	29407	29407	29407	419	29
SAMEA1889085	SAL_CA0769AA	Plant	Food(Aniseed)	2002	Germany	107186	29364	29351	419	29
SAMEA1889084	SAL_CA0771AA	Human	Human(Feces)	2000	United Kingdom	107185	29362	29362	419	29
SAMEA1889042	SAL_CA0775AA	Human	Human(Urine)	2009	United Kingdom	85919	29359	29359	419	29
SAMEA1889082	SAL_CA0788AA	Human	human	1998	United States	734	734	734	419	29
SAMEA1889034	SAL_CA0802AA	Plant	Food(Fennel)	2003	Germany	29333	29333	29333	419	29
SAMEA1889052	SAL_CA0804AA	Human	human	2007	Denmark	107296	107296	107296	419	29
SAMEA1889075	SAL_CA0806AA	Human	Human(Feces)	2006	United Kingdom	29330	29330	29330	419	29
SAMEA1889029	SAL_CA0810AA	Human	human	2003	Denmark	107201	29327	29327	419	29
SAMEA1889061	SAL_CA0824AA	Human	Human(Feces)	2005	Ireland	29314	29306	29306	419	29
SAMN03275954	SAL_CA6972AA	Poultry	ground turkey	2006	United States	10993	10993	10993	2769	29
SAMN02844254	SAL_CA8465AA	Shellfish	shrimp	2005	India	23025	23025	23025	23025	29
SAMN03275260	SAL_CA8601AA	Plant	raw pistachios	2013	United States	7872	7872	7872	419	29
SAMN02847051	SAL_DA0131AA	Plant	white hulled sesame seeds	2010	India	1063	1063	1063	419	29
SAMN02893997	SAL_DA0276AA	Poultry	ground turkey	2005	United States	21555	21555	21555	419	29
SAMN03168550	SAL_DA1271AA	Human	Homo sapiens; human	2013	United Kingdom	20641	20641	20641	419	29
SAMN02847425	SAL_DA1540AA	Plant	powdered cumin	2012	United Kingdom	20397	20397	20397	20397	29
SAMN02782645	SAL_DA1984AA	Swine	Pork Chop	2005	United States	20039	20039	20039	20039	29
SAMN02698314	SAL_DA3968AA	Composite Food	mixed spices	2013	India	18534	18534	18534	18534	29
SAMN02849866	SAL_DA5773AA	Feline	cat:ncit_c14191; animal; feline	2007	United States	17052	17052	17052	419	29
SAMN02849794	SAL_DA6041AA	Camelid	Alpaca (multiple tissues)	2007	United States	16824	16824	16824	2769	29
SAMN02767041	SAL_DA6576AA	Swine	Pork Chop	2004	United States	16370	2813	2813	419	29
SAMN02698217	SAL_DA7225AA	Shellfish	froen seafood medley - mussel meat, baby octopus, squid	2011	China	15812	15812	15812	15812	29
SAMN02646859	SAL_DA7524AA	Bovine	Bos taurus; Bovine Tissue	2003	United States	15575	15575	15575	419	29
SAMN02640814	SAL_DA9147AA	Poultry	ground turkey	2002	United States	14196	14196	14196	419	29
SAMN02403348	SAL_DA9421AA	Bovine	Bos taurus; cow	2006	United States	13938	13938	13938	419	29
SAMN01902382	SAL_DA9534AA	Poultry	ground turkey	2011	United States	13838	1184	1184	419	29
SAMN02182954	SAL_EA0114AA	Poultry	ground chicken	2012	United States	13336	13336	13336	419	29
SAMN02345325	SAL_EA0224AA	Plant	dill seed	2011	India	13232	13232	13232	13232	29
SAMN02378134	SAL_EA0264AA	Poultry	ground turkey	2011	United States	13198	13198	13198	13198	29
SAMN02919091	SAL_EA2907AA	Plant	dried lotus seed	2014	China	11194	11194	11194	11194	29
SAMN03842408	SAL_EA2982AA	Poultry	ground turkey	2008	United States	11134	11134	11134	419	29
SAMN03938876	SAL_EA2990AA	Swine	pork chop	2008	United States	11126	5797	4320	2769	29
SAMN04196547	SAL_EA3969AA	Plant	tumeric powder	2015	India	10301	10301	477	419	29
SAMN02845559	SAL_EA6462AA	Unspecified Meat	dog treat:foodon_00002712; animal feed; dog chews	2004	China	8252	8252	8252	8252	29
SAMN04224377	SAL_EA9079AA	Poultry	ground turkey	2009	United States	5977	5977	5977	419	29
SAMN04577463	SAL_FA2709AA	Swine	animal-swine-sow	2014	United States	2762	2762	2762	419	29
SAMN04577305	SAL_FA2867AA	Swine	animal-swine-sow	2014	United States	29	29	29	29	29
SAMN04600199	SAL_FA4660AA	Human	Homo sapiens; human	2015	United Kingdom	1338	1338	1338	1338	29
SAMN03577567	SAL_FA4787AA	Soil/Dust	floor swab	2009	United States	1225	1225	1225	1225	29
SAMN04255264	SAL_FA4811AA	Poultry	ground turkey	2010	United States	1184	1184	1184	419	29
SAMN04535457	SAL_FA5221AA	Bovine	beef food product:foodon_00001041; beef; boneless beef	2015	United States	860	860	860	419	29
SAMN02845958	SAL_FA5693AA	Plant	curry powder	2007	India	477	477	477	419	29
SAMN04901719	SAL_FA5754AA	Swine	Product-Raw-Ground, Comminuted or Otherwise Nonintact-Pork	2016	United States	419	419	419	419	29
SAMN02367699	SAL_GA3802AA	Water/River	water	1974	United Kingdom	42313	42313	29351	419	29
SAMN02843869	SAL_HA4360AA	Shellfish	dried oyster	2003	Japan	53525	53525	53525	419	29
SAMN06270373	SAL_IA2607AA	Human	Age: 60-69; stool	2017	United States	61821	1184	1184	419	29
SAMEA80400418	SAL_IA5886AA	Human	Homo sapiens; human	2016	Ireland	2079	2079	477	419	29
SAMN07155113	SAL_JA6326AA	Human	Homo sapiens; human	2011	United Kingdom	71346	7392	5476	419	29
SAMN07152292	SAL_JA6524AA	Human	Homo sapiens; human	2017	United Kingdom	71181	7392	5476	419	29
SAMN07179537	SAL_JA8387AA	Human	Homo sapiens; human	2012	United Kingdom	25364	7392	5476	419	29
SAMN07179524	SAL_JA8391AA	Human	Homo sapiens; human	2010	United Kingdom	7392	7392	5476	419	29
SAMN02844112	SAL_JA8556AA	Plant	vegetable row crops (leafy); spinach powder	2004	China	74063	74063	1946	419	29
SAMN07228519	SAL_JA9015AA	Plant	seeded vegetables (solanaceous); jalapeno powder	2016	China	74879	74879	74879	74879	29
SAMEA104280759	SAL_KA4017AA	Water/River	River Strathclyde	2008	Scotland	5476	5476	5476	419	29
SAMEA7115542	SAL_KA4226AA	Environment	Environment, Sump Right Side	2009	Ireland	29378	5476	5476	419	29
SAMEA4892754	SAL_KA4241AA	Human		2004	Ireland	79028	29351	29351	419	29
SAMEA4892763	SAL_KA4259AA	Human		2006	Ireland	79005	29310	29306	419	29
SAMEA104280985	SAL_KA4529AA	Water/River	Water	2009	Scotland	78475	29353	29353	7122	29
SAMEA104280986	SAL_KA4530AA	Water/River	Water	2004	Scotland	29339	29339	29339	419	29
SAMEA5867048	SAL_KA4531AA	Water/River	Water, Environment	2005	Scotland	78477	29418	29418	419	29
SAMEA104279775	SAL_LA1935AA	Human	Gut	2003	Scotland	85738	477	477	419	29
SAMEA104279795	SAL_LA1952AA	Human	Gut	2000	Scotland	29410	29410	29410	29410	29
SAMEA104279798	SAL_LA1955AA	Human	Gut	2001	Scotland	85944	85552	85552	419	29
SAMEA104279800	SAL_LA1957AA	Human	Gut	2002	Scotland	85884	85884	85884	419	29
SAMEA104279834	SAL_LA1985AA	Human	Gut	2000	Scotland	85911	85911	85911	419	29
SAMEA104138522	SAL_LA2774AA	Human	Gut	2010	Scotland	85212	85212	85212	85212	29
SAMEA104138544	SAL_LA2796AA	Bovine	Bovine Stomach Contents	2007	Scotland	84956	84956	26179	419	29
SAMEA104138549	SAL_LA2801AA	Human	Gut	2009	Scotland	85369	3063	2780	419	29
SAMEA104138559	SAL_LA2811AA	Human		2008	Denmark	85176	85176	29351	419	29
SAMEA104138568	SAL_LA2819AA	Human	Gut	2006	Scotland	29330	29330	29330	419	29
SAMN02844535	SAL_MA5285AA	Swine	dog treat:foodon_00002712, swine:foodon_03411136; animal feed; pork dog chews	2007	China	96109	96109	96109	419	29
SAMEA104375958	SAL_MA5696AA	Human	Homo sapiens; human	2017	Ireland	51775	4181	477	419	29
SAMN08108871	SAL_NA1410AA	Plant	seeds; sesame seed	2017	India	102266	102266	102266	27194	29
SAMN08384051	SAL_NA6296AA	Poultry	comminuted chicken	2018	United States	106378	106378	29418	419	29
SAMN02847782	SAL_PA3942AA	Plant	root/underground (bulbs); garlic powder	2014	India	118844	118844	118844	419	29
SAMN09268942	SAL_PA8893AA	Human	Homo sapiens; human	2017	United Kingdom	48296	48296	48274	48274	29
SAMN09233331	SAL_RA1136AA	Plant	multi-ingredient| vegetables; dried vegetable	2018	China	132618	132618	132618	419	29
SAMEA4708046	SAL_RA1986AA	Human	Homo sapiens	2018	Ireland	2186	2186	2186	2186	29
SAMEA4708045	SAL_RA1987AA	Human	Homo sapiens	2018	Ireland	61398	61398	61398	419	29
SAMEA4693617	SAL_RA2415AA	Human	Homo sapiens	2015	Denmark	2186	2186	2186	2186	29
SAMEA4693615	SAL_RA2417AA	Human	Homo sapiens	2015	Denmark	51271	25002	25002	419	29
SAMEA4693609	SAL_RA2423AA	Human	Homo sapiens	2013	Denmark	7392	7392	5476	419	29
SAMEA4693589	SAL_RA2443AA	Human	Homo sapiens	2014	Denmark	133008	133008	133008	419	29
SAMEA4693587	SAL_RA2445AA	Human	Homo sapiens	2017	Denmark	132988	132988	132988	419	29
SAMN09624364	SAL_RA3695AA	Human	Homo sapiens; human	2018	United Kingdom	92525	4181	477	419	29
SAMEA6514173	SAL_SA2144AA	Human		2006	Denmark	133910	133910	133910	419	29
SAMN09927951	SAL_SA4392AA	Plant	vegetable row crops (stem); dehydrated celery	2009	China	142126	142126	142126	419	29
SAMN10103375	SAL_SA7881AA	Human	Homo sapiens; human	2016	United Kingdom	48272	48272	48272	419	29
SAMN09281103	SAL_VA3651AA	Human	Homo sapiens; human	2012	Germany	7392	7392	5476	419	29
SAMN09281110	SAL_VA3654AA	Human	Homo sapiens; human	2014	Germany	171632	7392	5476	419	29
SAMN09281119	SAL_VA3678AA	Human	Homo sapiens; human	2017	Germany	71736	70668	477	419	29
SAMN10968462	SAL_VA7726AA	Swine	animal-swine-market swine	2019	United States	172080	2762	2762	419	29
SAMN11079613	SAL_VA9750AA	Human	Homo sapiens; human	2016	United Kingdom	44701	44701	44701	25317	29
SAMEA5039017	SAL_WA2282AA	Soil/Dust		2003	Ireland	175388	175388	175388	175388	29
SAMN12558563	SAL_YA7818AA	Human	Homo sapiens; human	2019	United Kingdom	97202	70763	477	419	29
SAMEA7114832	SAL_BB4995AA	Poultry	Poultry, Turkey	2002	Ireland	29306	29306	29306	419	29
SAMEA7113861	SAL_BB5163AA	Human		2002	Denmark	218877	107296	107296	419	29
SAMEA7115282	SAL_BB5167AA	Plant	Plant, Food, Curry spice	2010	Germany	219678	219678	219678	419	29
SAMEA7113860	SAL_BB5168AA	Human	Human, Faeces	2010	Germany	29029	29029	29029	29029	29
SAMEA7114879	SAL_BB5242AA	Avian	Avian, Poultry	2003	Ireland	219598	29351	29351	419	29
SAMEA7115292	SAL_BB5269AA	Human	Human, Faeces	2009	Germany	29337	29337	29337	419	29
SAMEA7114898	SAL_BB5324AA	Poultry	Poultry, Turkey	2001	Ireland	174672	174672	29351	419	29
SAMEA7113903	SAL_BB5350AA	Plant	Plant, Food, Organic Fennel	2007	Germany	219515	219515	219515	419	29
SAMEA7113188	SAL_BB5411AA	Avian	Avian, Poultry	2007	Ireland	219463	29306	29306	419	29
SAMEA7113200	SAL_BB5435AA	Animal Feed	Animal Feed, Animal meal	2004	Germany	219446	219446	219446	206905	29
SAMEA7115494	SAL_BB5529AA	Human		2010	Denmark	219353	219353	219353	419	29
SAMEA7114932	SAL_BB5534AA	Plant	Plant, Food, Peppermint leaves	2001	Germany	219349	219349	219349	419	29
SAMEA7113273	SAL_BB5678AA	Poultry	Poultry	2000	Ireland	174689	174689	174689	174689	29
SAMEA7115335	SAL_BB5775AA	Human	Human, Faeces	2010	Ireland	85212	85212	85212	85212	29
SAMEA7115336	SAL_BB5808AA	Food	Food, Alfalfa-Sprouts	2008	Germany	219120	219120	219120	419	29
SAMEA7115338	SAL_BB5810AA	Animal Feed		2000	Germany	29414	29414	29414	419	29
SAMEA7113328	SAL_BB5872AA	Poultry	Poultry, PM Poultry	2000	Ireland	175369	175369	175369	419	29
SAMEA7114028	SAL_BB5932AA	Human		2010	Denmark	219035	219035	219035	26494	29
SAMEA7113455	SAL_BB6227AA	Human		2002	Denmark	218807	218807	218807	218807	29
SAMN13832894	SAL_CB2353AA	Bovine	cow; beef trachea	1999	United States	223232	5797	4320	2769	29
SAMN15234843	SAL_DB4232AA	Human	Homo sapiens; human	2012	China	234661	234661	234661	74879	29
SAMN15337458	SAL_DB4472AA	Human	Homo sapiens; human	2020	United Kingdom	109796	108710	860	419	29
SAMN16320238	SAL_EB5912AA	Swine	animal-swine-sow	2020	United States	124832	106825	10567	419	29
SAMN17816730	SAL_GB1825AA	Swine	Product-Raw-Ground, Comminuted or Otherwise Nonintact-Pork	2021	United States	259506	259506	419	419	29
SAMN18060093	SAL_GB4294AA	Human	Homo sapiens; human	2008	United Kingdom	5476	5476	5476	419	29
SAMN18113688	SAL_GB5927AA	Human	Homo sapiens; human	2007	United Kingdom	132293	132293	20641	419	29
SAMN18113634	SAL_GB5932AA	Human	Homo sapiens; human	2004	United Kingdom	29339	29339	29339	419	29
SAMN18113464	SAL_GB5959AA	Human	Homo sapiens; human	2005	United Kingdom	262245	262245	262245	262245	29
SAMN24539603	SAL_KB7540AA	Human	Homo sapiens; human	2021	United Kingdom	54687	54687	54687	419	29
SAMN25161258	SAL_MB4785AA	Human	Homo sapiens; human	2022	United Kingdom	253724	131159	131159	419	29
SAMN29629612	SAL_NB0967AA	Human	Homo sapiens	2022	Denmark	327670	70668	477	419	29
SAMN31663170	SAL_PB5571AA	Plant	grains| seeds; quinoa seed	2021	India	71736	70668	477	419	29
SAMN31715456	SAL_PB6499AA	Human	Homo sapiens; human	2022	United Kingdom	233620	71231	71231	25317	29
SAMN32071180	SAL_PB9717AA	Human	Homo sapiens; biological sample	2021	China	338309	338309	25002	419	29
SAMN32071176	SAL_PB9721AA	Human	Homo sapiens; biological sample	2021	China	338302	338302	338302	24570	29
SAMN32756311	SAL_QB6250AA	Human	Homo sapiens; human	2023	United Kingdom	345520	296839	85215	419	29
SAMN33342214	SAL_RB0255AA	Poultry	ground turkey	2023	United States	349129	349129	10567	419	29
SAMN34099262	SAL_RB7280AA	Dairy	Milk powder	1980	Germany	354899	354899	354899	419	29
SAMN36823527	SAL_TB2959AA	Plant	other (flavoring or seasoning); neem powder	2023	India	367793	71231	71231	25317	29
SAMN09281108	SAL_VA3646AA	Human	Homo sapiens; human	2013	Germany	171627	70795	70795	419	29
SAMN09281102	SAL_VA3652AA	Human	Homo sapiens; human	2011	Germany	171630	171630	171630	419	29
SAMN09281126	SAL_VA3671AA	Poultry	chicken	2015	Germany	85215	85215	85215	419	29
SAMN09281151	SAL_VA3676AA	Human	Homo sapiens; human	2018	Germany	171653	171653	477	419	29
SAMN09281114	SAL_VA3685AA	Human	Homo sapiens; human	2015	Germany	2186	2186	2186	2186	29
SAMEA6058413	SAL_ZA8785AA	Plant	feed	2006	Germany	207378	207378	5476	419	29
SAMEA6057517	SAL_ZA9680AA	Plant	feed	1999	Germany	206622	206622	206622	419	29
SAMN16051383	SAL_EB2078AA	Avian	avian; great black-backed gull (Larus marinus)	1982	United States	241104	241104	29351	419	29
SAMN16051374	SAL_EB2079AA	Avian	avian; herring gull (Larus smithsonianus)	1980	United States	241101	241101	29351	419	29
SAMN25889876	SAL_LB0824AA	Swine	Product-Raw-Ground, Comminuted or Otherwise Nonintact-Pork	2022	United States	298433	298433	298433	419	29
SAMN32944423	SAL_QB8318AA	Swine	Product-Raw-Ground, Comminuted or Otherwise Nonintact-Pork	2023	United States	347360	347360	347360	347360	29
SAMN39652130	SAL_WB9666AA	Poultry	Comminuted Turkey	2024	United States	397905	363377	177818	419	29
SAMN03291648	SAL_BA2432AA	Swine	pork chop	2006	United States	11299	11299	11299	775	36
SAMN02845861	SAL_BA3395AA	Shellfish	crawfish	2006	China	34830	34830	34830	34830	36
SAMN03732551	SAL_BA4170AA	Plant	white pepper powder	2015	China	34324	34324	34324	34324	36
SAMN03476638	SAL_CA3411AA	Human	Homo sapiens; human	2015	United Kingdom	27435	4900	343	343	36
SAMN03468933	SAL_CA5549AA	Human	Homo sapiens; human	2014	United Kingdom	25603	25603	25603	343	36
SAMN03255337	SAL_CA8937AA	Avian	chicken meat	2012	Turkey	22618	22618	22618	22618	36
SAMN03177794	SAL_CA9962AA	Shellfish	frozen iqf scallops adductors	2014	China	21804	21804	21804	21804	36
SAMN02678883	SAL_DA7800AA	Plant	pumpkin seed powder	2013	El Salvador	15390	15390	15390	775	36
SAMN02678851	SAL_DA8029AA	Plant	dried parsley	2013	Egypt	15172	15172	15172	15172	36
SAMN03988471	SAL_EA1888AA	Poultry	chicken breast	2014	United States	4872	4584	343	343	36
SAMN02918921	SAL_EA3209AA	Plant	animal feed:envo_02000047, canola meal:foodon_00002694; animal feed; animal feed canola meal	2012	Canada	10944	5760	539	539	36
SAMN04102307	SAL_EA4026AA	Shellfish	Shrimp, farmed fresh water, raw, IQF	2015	India	10262	10262	10262	7828	36
SAMN04600132	SAL_FA4716AA	Human	Homo sapiens; human	2015	United Kingdom	1292	1292	1292	1292	36
SAMN02847516	SAL_FA4862AA	Shellfish	shrimp, frz	2012	Ecuador	1157	1157	36	36	36
SAMN03800243	SAL_FA5335AA	Avian	Gallus gallus domesticus; feces	2013	Chile	775	775	775	775	36
SAMN04908469	SAL_FA5843AA	Poultry	comminuted chicken	2016	United States	343	343	343	343	36
SAMN04942619	SAL_FA6177AA	Swine	animal-swine-sow	2016	United States	36	36	36	36	36
SAMN04961912	SAL_FA6923AA	Plant	Zaatar	2016	Israel	40031	40031	40031	341	36
SAMN03329207	SAL_FA7852AA	Bovine	bovine meat food product:foodon_00001134, potato (whole):foodon_03315354; beef, root/underground (tubers); potato and meat bovine	2007	Colombia	40739	40739	40739	40739	36
SAMEA3539004	SAL_GA0074AA	Human	Homo sapiens	2014	Italy	41812	41812	41812	343	36
SAMEA3539002	SAL_GA0076AA	Poultry	chicken	2012	Italy	41807	41796	41796	7828	36
SAMEA3539001	SAL_GA0077AA	Poultry	chicken	2014	Italy	41809	41809	41796	7828	36
SAMEA3538996	SAL_GA0082AA	Poultry	chicken	2006	Italy	41804	41804	1695	1695	36
SAMEA3538995	SAL_GA0083AA	Avian	fowl	2009	Italy	41803	41803	41803	41803	36
SAMEA3538994	SAL_GA0084AA	Poultry	chicken	2007	Italy	41802	41802	41802	41802	36
SAMEA3538993	SAL_GA0085AA	Swine	pig	2013	Italy	41796	41796	41796	7828	36
SAMN05417415	SAL_GA7703AA	Unspecified Meat	meat	2010	Peru	48788	4900	343	343	36
SAMN05417454	SAL_GA7709AA	Human	Homo sapiens; clinical	2014	Peru	48792	48792	343	343	36
SAMN05417443	SAL_GA7721AA	Unspecified Meat	meat	2012	Peru	11732	4900	343	343	36
SAMN05417441	SAL_GA7723AA	Human	Homo sapiens; clinical	2013	Peru	48775	4900	343	343	36
SAMN06248021	SAL_IA1007AA	Human	Homo sapiens; human	2016	United Kingdom	60304	60304	343	343	36
SAMN06244883	SAL_IA1951AA	Human	Age: 50-59; urine	2017	United States	60664	60664	2720	36	36
SAMN06322110	SAL_IA7266AA	Plant	Pasilla Peppers	2017	Mexico	64501	64501	64501	775	36
SAMEA101119168	SAL_IA7656AA	Human	Homo sapiens; human	2017	Ireland	68128	68128	68128	68128	36
SAMN02911934	SAL_JA4675AA	Human	Homo sapiens; clinical sample	2012	United States	48628	48628	343	343	36
SAMEA104142922	SAL_KA1577AA	Swine	Sus scrofa domesticus; meat	2015	Poland	76600	76600	76600	7264	36
SAMEA104279704	SAL_LA1875AA	Human	Faeces	2008	Northern Ireland	86003	86003	49449	775	36
SAMEA104279689	SAL_LA1888AA	Human		2007	Taiwan	86016	86016	86016	1190	36
SAMEA104279728	SAL_LA1900AA	Swine		2009	Ireland	86030	86030	86030	86030	36
SAMEA5867113	SAL_LA1911AA	Canine	DOG	2007	England	85983	85983	85983	85983	36
SAMEA104103368	SAL_LA2536AA	Reptile	Snake	1998	Germany	84986	84986	84986	775	36
SAMEA104103370	SAL_LA2538AA	Human	Faeces	2006	Ireland	62771	62771	62771	775	36
SAMEA104103372	SAL_LA2539AA	Human		2004	Taiwan	85096	85096	85096	85096	36
SAMEA104103379	SAL_LA2546AA	Reptile	Agamid	1995	Austria	85329	85329	85329	85329	36
SAMEA104103384	SAL_LA2551AA	Human	Human Carrier	1985	Germany	85346	85346	85346	85346	36
SAMEA104103388	SAL_LA2555AA	Reptile	iguana	2004	Austria	85330	85330	85330	775	36
SAMEA104103395	SAL_LA2561AA	Reptile	Agamid	1996	Austria	85241	85241	85241	775	36
SAMEA104103411	SAL_LA2576AA	Human	Faeces	2007	Ireland	85083	85083	85083	85083	36
SAMEA104103418	SAL_LA2583AA	Human	Faeces	2003	Northern Ireland	85334	81300	1292	1292	36
SAMEA104103542	SAL_LA3215AA	Swine		2004	Ireland	85512	85512	85512	52250	36
SAMN07682522	SAL_LA6221AA	Poultry	chicken; retail chicken quarter leg	2016	Guyana	89322	236	36	36	36
SAMN07682523	SAL_LA6266AA	Poultry	veterinary clinical/research| chicken; chicken caecum pre-harvest poultry	2016	Suriname	89232	89232	89232	775	36
SAMN07812640	SAL_MA1860AA	Human	Homo sapiens; human	2017	United Kingdom	93239	47605	47605	343	36
SAMN07956632	SAL_MA4444AA	Human	Homo sapiens; human	2017	United Kingdom	41809	41809	41796	7828	36
SAMN07965091	SAL_MA6833AA	Canine	veterinary clinical/research| companion animal; intestine (Canis lupus familiaris)	1995	United States	98551	98551	98551	775	36
SAMN08046709	SAL_MA6900AA	Canine	veterinary clinical/research| companion animal; intestine (Canis lupus familiaris)	1989	United States	98521	98521	98521	775	36
SAMEA104413236	SAL_NA0116AA	Human	Homo sapiens; Feaces	2014	Poland	93201	93201	93201	93201	36
SAMEA104452605	SAL_NA4004AA	Swine	Sus scrofa; Animal	2018	Denmark	102227	102117	102117	102117	36
SAMN08737180	SAL_OA4574AA	Unspecified Meat	meat; mechanically recovered meat	2012	Brazil	114260	114260	114260	114260	36
SAMN08773572	SAL_OA5129AA	Human	Age: 30-39; stool	2018	United States	31778	28878	28878	28878	36
SAMN08978794	SAL_PA3226AA	Poultry	Gallus gallus; carcass	2016	Iraq	118342	118342	118342	118342	36
SAMN07244899	SAL_RA0082AA	Human	clinical/research| human; Homo sapiens; biological fluid or and tissue	2009	Peru	134581	48781	343	343	36
SAMN09521983	SAL_RA0981AA	Human	Homo sapiens; human	2016	United Kingdom	830	830	830	830	36
SAMEA4743727	SAL_RA1501AA	Human	Homo sapiens	2018	Ireland	93185	93185	93185	7264	36
SAMN09630287	SAL_RA4193AA	Ovine/Goat (Caprinae)	other animal; S.Ruminant (lamb/goat)	2015	Bahamas	11035	11035	11035	5555	36
SAMN09631587	SAL_RA6140AA	Human	clinical/research| human; Homo sapiens; stool	2012	Lebanon	136288	136288	136288	775	36
SAMN09745937	SAL_RA9299AA	Poultry	poultry; poultry	2013	United States	84800	4584	343	343	36
SAMN09784450	SAL_SA0593AA	Poultry	comminuted chicken	2018	United States	73736	4584	343	343	36
SAMN09907452	SAL_SA2956AA	Poultry	veterinary clinical/research| chicken; skin before chiller (Gallus gallus domesticus)	2015	Ecuador	141456	141456	343	343	36
SAMN09927995	SAL_SA3861AA	Shellfish	crustaceans; crab meat jumbo lump	2018	Venezuela	142043	142043	343	343	36
SAMEA7129738	SAL_SA5734AA	Swine		2005	Denmark	140824	140824	140824	78410	36
SAMN10260915	SAL_TA2031AA	Water/River	water	2012	Chile	147594	147594	147594	775	36
SAMN10261412	SAL_TA2474AA	Water/River	river water	2010	Mexico	148168	148168	148168	148168	36
SAMN10261293	SAL_TA2515AA	Water/River	river water	2008	Mexico	148225	148225	148225	148225	36
SAMN10261327	SAL_TA2598AA	Water/River	river water	2009	Mexico	358	358	358	358	36
SAMN10425365	SAL_TA7709AA	Human	Homo sapiens	2017	Taiwan	56361	56361	27936	27936	36
SAMN10437958	SAL_TA8495AA	Human	Homo sapiens; human	2018	United Kingdom	47605	47605	47605	343	36
SAMN10434137	SAL_TA8551AA	Human	Homo sapiens	2013	Taiwan	153644	153644	153644	85096	36
SAMEA4895856	SAL_UA3063AA	Poultry	Broiler chicken; feces	2009	Netherlands	157579	157579	1292	1292	36
SAMEA4895865	SAL_UA3108AA	Poultry	Broiler chicken; food	2012	Netherlands	72909	72909	72909	7377	36
SAMN10620978	SAL_UA5741AA	Poultry	meat; Poultry (carcass)	2018	Chile	57192	47605	47605	343	36
SAMN10622155	SAL_UA6672AA	Poultry	meat; Poultry (carcass)	2018	Colombia	160686	160686	146089	343	36
SAMN08737218	SAL_VA3844AA	Avian	chicken; chicken meat	2014	Brazil	116372	116372	422	422	36
SAMEA5039278	SAL_WA3102AA	Reptile	Snake	1997	Austria	174837	174837	174837	775	36
SAMN11404260	SAL_WA5254AA	Poultry	chicken; emulsified chicken	2019	Canada	178743	4595	36	36	36
SAMEA5380702	SAL_WA7920AA	Human	Homo sapiens; not provided	1999	Denmark	180317	180317	180317	18956	36
SAMEA5380692	SAL_WA7922AA	Human	Homo sapiens; not provided	2011	Denmark	78413	78413	78413	78413	36
SAMEA5380678	SAL_WA7926AA	Human	Homo sapiens; not provided	2010	Denmark	180194	7659	7659	775	36
SAMEA5380669	SAL_WA7931AA	Human	Homo sapiens; not provided	2009	Denmark	180286	180286	180286	180286	36
SAMEA5380616	SAL_WA7945AA	Human	Homo sapiens; not provided	2003	Denmark	180265	180265	180265	180265	36
SAMEA5380644	SAL_WA7949AA	Human	Homo sapiens; not provided	2007	Denmark	180231	180231	180231	180231	36
SAMEA5380614	SAL_WA7984AA	Swine	Swine; not provided	2002	Denmark	180199	180199	180199	102217	36
SAMEA5380650	SAL_WA7988AA	Avian	Avian; not provided	2008	Denmark	180251	180251	180251	180251	36
SAMEA5380632	SAL_WA7992AA	Avian	Avian; not provided	2006	Denmark	180208	180208	180208	1655	36
SAMEA5380699	SAL_WA7995AA	Human	Homo sapiens; not provided	2012	Denmark	180192	178547	102224	422	36
SAMEA5380621	SAL_WA8004AA	Human	Homo sapiens; not provided	2004	Denmark	180195	180195	180195	21804	36
SAMN11640645	SAL_WA8644AA	Poultry	veterinary clinical/research| chicken; cloacal swab (Gallus gallus domesticus)	2017	Ecuador	101264	101264	101264	343	36
SAMEA5548203	SAL_XA2808AA	Human	Homo sapiens; human	2016	Germany	65093	65093	65093	65093	36
SAMN12221120	SAL_XA9863AA	Human	Homo sapiens; human	2019	United Kingdom	4872	4584	343	343	36
SAMN12821634	SAL_ZA4005AA	Poultry	animal-chicken-young chicken	2019	United States	107924	107924	343	343	36
SAMN10741190	SAL_ZA6468AA	Plant	multi-ingredient| seeds; green mole powder dehydrated pumpkin seed	2018	Mexico	204585	204585	204585	204585	36
SAMN13047604	SAL_ZA8134AA	Plant	multi-ingredient| seeds; sesame seed paste	2019	Egypt	207818	207818	830	830	36
SAMN13002748	SAL_ZA9823AA	Human	Homo sapiens; human	2019	United Kingdom	4595	4595	36	36	36
SAMEA5978356	SAL_AB0814AA	Human	Homo sapiens	2015	Italy	147964	4900	343	343	36
SAMN13663120	SAL_BB6390AA	Swine	animal feed; bulk pig ear	1999	Canada	220211	220211	117890	10714	36
SAMN13719100	SAL_BB8015AA	Water/River	environmental-water; river water	2019	Mexico	93497	93497	93497	51281	36
SAMN13795817	SAL_BB8583AA	Bovine	cow; bulk beef trachea	1999	United States	221757	221757	221757	221757	36
SAMN13977778	SAL_CB1077AA	Swine	Product-Raw-Ground, Comminuted or Otherwise Nonintact-Pork	2020	United States	222946	13136	2720	36	36
SAMN14404263	SAL_CB6298AA	Plant	Processing Plant	2018	Trinidad and Tobago	228271	200741	2720	36	36
SAMN14404289	SAL_CB6318AA	Human	Homo sapiens; human	2019	Trinidad and Tobago	56397	56397	36	36	36
SAMN14467061	SAL_CB7745AA	Swine	Sus scrofa domesticus Mesenteric nodes	2019	Ecuador	220610	220610	220610	343	36
SAMEA6562837	SAL_DB0229AA	Poultry	Broiler; FLI	1992	Germany	93227	93227	28657	1373	36
SAMN15430601	SAL_DB5721AA	Avian	veterinary clinical/research| other animal; feces (Vultur gryphus)	2015	Chile	108316	20045	20045	10642	36
SAMN15430571	SAL_DB5741AA	Avian	veterinary clinical/research| other animal; feces (Larus dominicanus)	2016	Chile	235604	47605	47605	343	36
SAMN15964926	SAL_EB1856AA	Avian	poultry; raw chicken meat	2019	Barbados	240889	240889	240889	343	36
SAMN16248685	SAL_EB5614AA	Human	Homo sapiens; stool	2008	Canada	4595	4595	36	36	36
SAMN16364216	SAL_EB6569AA	Human	Homo sapiens; human	2020	United Kingdom	236183	236183	117100	343	36
SAMN16411118	SAL_EB7511AA	Human	Homo sapiens; human	2020	United Kingdom	102227	102117	102117	102117	36
SAMN17171103	SAL_FB5509AA	Human	blood; Homo sapiens	2017	Brazil	252365	252365	252365	246887	36
SAMN17727254	SAL_GB1330AA	Human	Homo sapiens; stool	2015	Canada	5400	5400	5400	5400	36
SAMN17974700	SAL_GB3164AA	Poultry	raw intact chicken	2021	United States	180309	5400	5400	5400	36
SAMN18133189	SAL_GB5752AA	Human	Homo sapiens; stool	2018	Taiwan	4595	4595	36	36	36
SAMN18133167	SAL_GB5757AA	Human	Homo sapiens; urine	2006	Taiwan	193937	193937	193937	193937	36
SAMN18148520	SAL_GB6965AA	Human	Homo sapiens; stool	2017	Canada	4872	4584	343	343	36
SAMN18314699	SAL_HB0048AA	Human	Homo sapiens; stool	2018	Canada	55878	4584	343	343	36
SAMN18618524	SAL_HB2722AA	Human	Homo sapiens	2017	Australia	266348	266348	343	343	36
SAMN18618138	SAL_HB2731AA	Human	Homo sapiens	2016	Australia	268858	93766	343	343	36
SAMN18618433	SAL_HB2823AA	Human	Homo sapiens	2017	Australia	266195	266195	266195	266195	36
SAMN18617325	SAL_HB3440AA	Human	Homo sapiens	2013	Australia	265847	265847	343	343	36
SAMN18881933	SAL_HB6533AA	Human	Homo sapiens; human	2021	United Kingdom	178375	178375	49449	775	36
SAMN18044094	SAL_IB0437AA	Human	Homo sapiens; stool	2015	Canada	272585	272585	343	343	36
SAMEA7540919	SAL_IB1478AA	Human	Homo sapiens; stool	2019	Germany	71645	71645	71645	28690	36
SAMEA7540831	SAL_IB1566AA	Human	Homo sapiens; stool	2018	Germany	117577	117100	117100	343	36
SAMN19640717	SAL_IB1870AA	Plant	animal feed; canola meal	2021	Canada	273568	231296	231296	539	36
SAMN19652423	SAL_IB2097AA	Human	Homo sapiens; human	2006	United Kingdom	273738	273738	273738	1583	36
SAMN19652448	SAL_IB2114AA	Human	Homo sapiens; human	2009	United Kingdom	21109	6813	6813	6813	36
SAMN19652418	SAL_IB2134AA	Human	Homo sapiens; human	2005	United Kingdom	273776	273776	6813	6813	36
SAMN19652482	SAL_IB2178AA	Human	Homo sapiens; human	2010	United Kingdom	221924	221924	221924	221924	36
SAMN19652504	SAL_IB2181AA	Human	Homo sapiens; human	2011	United Kingdom	273650	273650	273650	273650	36
SAMN19652425	SAL_IB2182AA	Human	Homo sapiens; human	2007	United Kingdom	273651	273651	273651	6813	36
SAMN19652516	SAL_IB2187AA	Human	Homo sapiens; human	2013	United Kingdom	48774	4900	343	343	36
SAMN19652433	SAL_IB2194AA	Human	Homo sapiens; human	2008	United Kingdom	273659	273659	273659	273659	36
SAMN19652558	SAL_IB2202AA	Human	Homo sapiens; human	2002	United Kingdom	273668	141065	26007	775	36
SAMN19652416	SAL_IB2229AA	Human	Homo sapiens; human	2004	United Kingdom	273695	273695	273695	2732	36
SAMN19652561	SAL_IB2235AA	Human	Homo sapiens; human	2003	United Kingdom	273701	273701	273701	273701	36
SAMN19652552	SAL_IB2236AA	Human	Homo sapiens; human	2001	United Kingdom	273702	273702	273702	6813	36
SAMN18975831	SAL_IB2771AA	Human	Homo sapiens	2011	Canada	54059	54059	54059	54059	36
SAMN18906264	SAL_IB2827AA	Human	Homo sapiens	2010	Canada	53881	53881	53881	775	36
SAMN18975902	SAL_IB3150AA	Human	Homo sapiens	2013	Canada	54188	54188	343	343	36
SAMN19958260	SAL_IB4647AA	Avian	mallard	2010	Germany	275785	275785	275785	1695	36
SAMN21396776	SAL_JB3686AA	Human	Homo sapiens; human	2021	United Kingdom	208376	208376	208376	343	36
SAMN20181612	SAL_JB7548AA	Human	Homo sapiens; chicken	2016	Canada	60846	60846	60846	60846	36
SAMN20181582	SAL_JB7562AA	Human	Homo sapiens; chicken	2014	Canada	5760	5760	539	539	36
SAMN24966731	SAL_KB9140AA	Poultry	Poultry	2016	Lebanon	296737	296737	93270	23969	36
SAMN25810013	SAL_KB9935AA	Human	Homo sapiens; stool	2020	Canada	238067	231296	231296	539	36
SAMN25867768	SAL_LB0319AA	Reptile	cloacal swab	2019	Trinidad and Tobago	232308	232308	343	343	36
SAMN26567210	SAL_LB3319AA	Human	Homo sapiens	2021	Taiwan	300527	300527	343	343	36
SAMN27110928	SAL_LB4651AA	Water/River	environmental-water; pond	2020	Mexico	302007	302007	302007	302007	36
SAMN27110876	SAL_LB4670AA	Soil/Dust	environmental-factory/production facility; dam	2021	Mexico	301949	301949	239282	343	36
SAMN27110561	SAL_LB4718AA	Water/River	environmental-water; river	2021	Mexico	239276	239276	123451	123451	36
SAMN27352660	SAL_LB5472AA	Water/River	environmental-water| environmental-factory/production facility; irrigation canal	2019	Chile	201337	201337	47605	343	36
SAMN27352650	SAL_LB5481AA	Water/River	environmental-water; river	2020	Chile	302331	302331	47605	343	36
SAMN27186069	SAL_LB5972AA	Swine	Product-Raw-Ground, Comminuted or Otherwise Nonintact-Pork	2022	United States	230687	117012	51495	2732	36
SAMEA14516036	SAL_MB0362AA	Human	Stool	2022	South Africa	306110	306110	306110	1655	36
SAMN27480540	SAL_MB2962AA	Poultry	Boot swab (Gallus gallus domesticus)	2020	Argentina	302044	302044	422	422	36
SAMN26876610	SAL_MB2987AA	Plant	animal feed; canola meal for animal feed	2022	Canada	307771	231296	231296	539	36
SAMEA12232701	SAL_MB4926AA	Poultry	Chicken sausage	2017	Spain	93318	93318	93318	7264	36
SAMN02845485	SAL_MB7252AA	Unspecified Meat	frozen iguana meat	2004	El Salvador	311676	311676	311676	311676	36
SAMEA14093845	SAL_NB0680AA	Poultry	not provided; curry raw chicken skewer	2012	France	314364	314364	314364	7264	36
SAMN30652577	SAL_OB2295AA	Poultry	Poultry	2020	Saudi Arabia	117577	117100	117100	343	36
SAMN31142186	SAL_OB6656AA	Water/River	environmental-water; Canal	2022	Chile	327099	129691	47605	343	36
SAMEA111476721	SAL_OB9003AA	Human	Clinical	2019	Portugal	193096	193096	26007	775	36
SAMEA111476719	SAL_OB9005AA	Human	Clinical	2017	Portugal	336755	336755	24699	24699	36
SAMEA111476717	SAL_OB9007AA	Human	Clinical	2016	Portugal	336756	336756	336756	539	36
SAMEA111476716	SAL_OB9008AA	Human	Clinical	2014	Portugal	336753	336753	336753	336753	36
SAMEA111503970	SAL_PB1969AA	Human	Homo Sapiens; faeces	2020	Colombia	339136	339136	339136	339136	36
SAMN30025568	SAL_PB5218AA	Poultry	Animal-Poultry-Meat	2019	Dominican Republic	110388	4584	343	343	36
SAMN31819593	SAL_PB7715AA	Human	Homo sapiens; human	2022	United Kingdom	86839	79462	343	343	36
SAMN32232938	SAL_QB1228AA	Poultry	chicken thigh	2018	Costa Rica	343105	343105	343105	343	36
SAMN32471697	SAL_QB3682AA	Poultry	raw chicken	2020	Mexico	342768	342768	239416	343	36
SAMN32679799	SAL_QB5643AA	Human	Homo sapiens; human	2023	United Kingdom	344968	208664	26264	1695	36
SAMN32875147	SAL_QB7516AA	Poultry	raw intact chicken	2023	United States	346645	346645	346645	343	36
SAMN33312955	SAL_QB9971AA	Soil/Dust	Boot swab	2021	Chile	323888	323888	47605	343	36
SAMN33426654	SAL_RB0868AA	Avian	Poultry meat	2022	Tunisia	349700	349700	218360	218360	36
SAMN33426636	SAL_RB0888AA	Animal-related	Chicken House Swab	2021	Tunisia	349679	349679	349679	184763	36
SAMN33760328	SAL_RB2879AA	Human	Homo sapiens; male	2016	Taiwan	262369	262369	262369	193937	36
SAMN33760355	SAL_RB2894AA	Human	Homo sapiens; male	2014	Taiwan	351469	193937	193937	193937	36
SAMN33760339	SAL_RB2900AA	Avian	Chicken meat	2022	Taiwan	351457	351457	343	343	36
SAMN33715201	SAL_RB3174AA	Poultry	marinated raw chicken	2017	Costa Rica	351594	351594	185363	343	36
SAMEA113416905	SAL_SB2037AA	Poultry	Other	2023	South Africa	271247	271247	47605	343	36
SAMN35037715	SAL_SB2687AA	Avian	Aythya ferina; cloacal swab	2020	Bangladesh	358756	6813	6813	6813	36
SAMN35037673	SAL_SB2734AA	Avian	Fulica atra; cloacal swab	2018	Bangladesh	93179	6813	6813	6813	36
SAMN35099866	SAL_SB3079AA	Swine	Product-Raw-Ground, Comminuted or Otherwise Nonintact-Pork	2023	United States	322856	244311	244311	56507	36
SAMN36716589	SAL_TB2610AA	Water/River	environmental-water; Canal	2022	Mexico	367584	147823	28690	28690	36
SAMN36715198	SAL_TB2745AA	Water/River	environmental-water| environmental-factory/production facility; dam water	2022	Brazil	355848	278091	47605	343	36
SAMN36825949	SAL_TB6204AA	Human	Homo sapiens; Age: 108month; male; stool	2020	China	370903	370903	41951	775	36
SAMN36826031	SAL_TB6231AA	Human	Homo sapiens; Age: 8month; male; stool	2022	China	370885	276776	220293	220293	36
SAMN37819710	SAL_UB6719AA	Human	Homo sapiens; FAECES	2019	Australia	379213	379213	379213	379213	36
SAMN37819778	SAL_UB6996AA	Human	Homo sapiens; FAECES	2020	Australia	379272	379272	379272	379272	36
SAMN37852515	SAL_UB7602AA	Avian	chicken meat	2021	Italy	379940	379940	379940	7828	36
SAMN37852506	SAL_UB7636AA	Swine	pork	2020	Italy	379912	379912	140095	7828	36
SAMEA112357027	SAL_VB0920AA	Swine	Sus scrofa domesticus; Pigs	2007	Spain	383938	383938	26211	775	36
SAMEA112357045	SAL_VB0931AA	Avian	Gyps fulvus; Vulture	2011	Spain	383929	383929	383929	383929	36
SAMEA112357089	SAL_VB0939AA	Poultry	Gallus gallus domesticus; Laying hens	2019	Spain	383916	383916	1583	1583	36
SAMN38253152	SAL_VB4814AA	Bovine	Feces (Bos taurus)	2023	Ecuador	387992	387992	218414	343	36
SAMN38253151	SAL_VB4830AA	Swine	Meat at retail (Sus scrofa domesticus)	2021	Ecuador	218414	218414	218414	343	36
SAMN38296411	SAL_VB6761AA	Shellfish	crustaceans; frozen raw headless shell on vannamei shrimps iqf	2023	India	387306	387306	387306	387306	36
SAMN38335161	SAL_VB7480AA	Poultry	Gallus gallus domesticus; Jejunum	2023	Canada	388334	388334	388334	343	36
SAMEA115029236	SAL_WB2903AA	Human	Homo sapiens	2023	Romania	397522	397522	165560	165560	36
SAMEA115029078	SAL_WB2904AA	Human	Homo sapiens	2022	Romania	397521	397521	397521	1381	36
SAMN39538594	SAL_WB8876AA	Poultry	raw intact chicken	2024	United States	391621	391621	208376	343	36
SAMN39969142	SAL_XB2851AA	Swine	Pork (cecal content)	2023	Mexico	400840	400840	400840	91945	36
SAMN02844368	SAL_CA8435AA	Avian	food (dried):foodon_03307539, food (powdered):foodon_00002976, hen egg (whole):foodon_03316061; avian, eggs; dried egg powder	2006	Canada	23048	23048	2720	36	36
SAMN02483567	SAL_DA9888AA	Plant	cat's claw powder (herbal product)	2011	Peru	13520	13520	343	343	36
SAMN04535472	SAL_FA5949AA	Plant	Spinach	2015	United States	249	249	249	249	36
SAMN06289218	SAL_IA4667AA	Poultry	raw intact chicken	2017	United States	62536	4584	343	343	36
SAMN02845704	SAL_IA5104AA	Swine	pig's ears	2005	Canada	62980	62980	51495	2732	36
SAMN06333678	SAL_JA2098AA	Fish	environmental-water| fish; fish water	1997	United States	68641	68641	68641	775	36
SAMN08108736	SAL_MA9149AA	Plant	herbs| seeds; nutmeg	2017	India	100290	100290	100290	6813	36
SAMN08915818	SAL_PA2517AA	Fish	fish; frozen yellow eel	2018	Vietnam	117577	117100	117100	343	36
SAMN08951137	SAL_PA5197AA	Poultry	chicken; broiler chicken	2016	Brazil	120055	120055	120055	775	36
SAMN09850700	SAL_SA3307AA	Poultry	veterinary clinical/research| chicken; skin before chiller (Gallus gallus domesticus)	2016	Ecuador	141620	141620	343	343	36
SAMN10129645	SAL_TA0075AA	Poultry	Poultry carcass	2017	Colombia	146014	146014	146014	343	36
SAMN10621884	SAL_UA7540AA	Poultry	veterinary clinical/research| chicken; caeca content (Gallus gallus domesticus)	2013	Ecuador	164380	141458	343	343	36
SAMEA5335880	SAL_VA7027AA	Human	Homo sapiens; not provided	2017	Denmark	171831	171831	171831	171831	36
SAMN13977764	SAL_CB1091AA	Poultry	raw intact chicken	2020	United States	222957	222957	343	343	36
SAMN15588396	SAL_DB7348AA	Poultry	veterinary clinical/research| chicken; caeca content (Gallus gallus domesticus)	2014	Ecuador	28526	28526	343	343	36
SAMN19234510	SAL_HB9024AA	Avian	veterinary clinical/research| other animal; avian caeca	2019	Mexico	271774	271774	238364	343	36
SAMN19234506	SAL_HB9028AA	Avian	veterinary clinical/research| other animal; avian caeca	2017	Mexico	271777	271777	239282	343	36
SAMEA7540936	SAL_IB1461AA	Human	Homo sapiens; stool	2019	Germany	202309	202309	117100	343	36
SAMEA7540823	SAL_IB1577AA	Human	Homo sapiens; stool	2017	Germany	4872	4584	343	343	36
SAMN19652548	SAL_IB2079AA	Human	Homo sapiens; human	2000	United Kingdom	273720	273720	273720	273720	36
SAMN30689784	SAL_OB0990AA	Poultry	raw intact chicken	2022	United States	234611	234611	343	343	36
SAMN34114452	SAL_RB7368AA	Plant	Lettuce	2022	Cambodia	355037	355037	355037	343	36
SAMN37819528	SAL_UB6722AA	Human	Homo sapiens; FAECES	2018	Australia	117577	117100	117100	343	36
SAMN38156053	SAL_VB5801AA	Poultry	Chicken Liver	2021	United States	223364	195498	343	343	36
SAMN03465635	SAL_CA6828AA	Human	Homo sapiens; human	2014	United Kingdom	24464	24464	24464	24464	37
SAMN02847248	SAL_CA8968AA	Shellfish	squid, frz, raw, whole, cleaned	2011	Thailand	22596	22596	20680	20680	37
SAMN02847091	SAL_CA9990AA	Fish	frozen whole mullet fish	2010	Vietnam	21675	21675	21675	1331	37
SAMN03168600	SAL_DA1230AA	Human	Homo sapiens; human	2013	United Kingdom	20680	20680	20680	20680	37
SAMN03168556	SAL_DA1265AA	Human	Homo sapiens; human	2012	United Kingdom	1312	1312	1312	1312	37
SAMN02345050	SAL_EA0288AA	Fish	frz farm raised tilapia	2010	China	13179	13179	13179	13179	37
SAMN02314178	SAL_EA0409AA	Swine	Pork Carcass	2012	United States	13070	13070	13070	13070	37
SAMN02843911	SAL_EA2728AA	Plant	dried licorice	2003	China	11347	11347	11347	11347	37
SAMN02843643	SAL_EA9351AA	Shellfish	frz. headless shrimp	2002	Vietnam	5776	5776	5776	5776	37
SAMN04530407	SAL_FA1404AA	Swine	animal-swine-market swine	2016	United States	45	45	45	45	37
SAMN04577273	SAL_FA2899AA	Swine	Hogs	2014	United States	2817	2817	2817	2817	37
SAMN04600594	SAL_FA4408AA	Human	Homo sapiens; human	2016	United Kingdom	1574	1574	1574	1312	37
SAMN04600183	SAL_FA4676AA	Human	Homo sapiens; human	2015	United Kingdom	1325	1325	1325	1312	37
SAMN03577565	SAL_FA5090AA	Swine	swine; feces	2008	United States	974	974	974	37	37
SAMN03577653	SAL_FA6257AA	Bovine	ground beef food product:foodon_00001282; beef; ground beef	2013	Mexico	17472	17472	13070	13070	37
SAMN02845048	SAL_FA7518AA	Fish	frozen spiny eel	2001	Vietnam	40349	40349	40349	5776	37
SAMN04370509	SAL_FA9778AA	Swine	animal-swine-market swine	2015	United States	37	37	37	37	37
SAMN02908573	SAL_GA2845AA	Swine	Market hog swab	2010	United States	36389	4941	4941	4941	37
SAMN02368602	SAL_GA3592AA	Human	Homo sapiens; human	1998	China	42481	42481	42481	42481	37
SAMN02845131	SAL_GA6306AA	Fish	dry minnow (charal)	2002	Mexico	47951	47951	47951	47951	37
SAMN02918770	SAL_GA7379AA	Swine	pet treat pig ear	2010	Mexico	48587	48587	13070	13070	37
SAMN05291750	SAL_GA8050AA	Swine	DRIED PIG EARS	2000	Germany	49233	49233	49233	1331	37
SAMN06328261	SAL_IA5538AA	Swine	animal-swine-market swine	2017	United States	63757	4534	4534	4534	37
SAMN07180404	SAL_JA8134AA	Human	Homo sapiens; human	2017	United Kingdom	73290	73290	73290	1331	37
SAMEA104437572	SAL_NA2231AA	Animal-related		2011	Poland	102807	102807	102807	102807	37
SAMN08558118	SAL_OA0765AA	Swine	animal-swine-market swine	2018	United States	91129	91129	91129	4941	37
SAMN09237651	SAL_PA8287AA	Plant	seeds; pumpkin seed kernel	2018	China	122203	122203	122203	27346	37
SAMN09396537	SAL_QA2964AA	Human	Homo sapiens; human	2018	United Kingdom	125966	125966	125966	125966	37
SAMN09295230	SAL_QA3173AA	Swine	pork; pork meat	2013	United States	126636	45	45	45	37
SAMEA5038805	SAL_WA2440AA	Swine		2009	Ireland	133927	133927	133927	133927	37
SAMEA5038992	SAL_WA2932AA	Bovine		2007	United Kingdom	175012	175012	175012	42077	37
SAMEA5038966	SAL_WA3018AA	Human		2006	Ireland	174903	174903	135750	1312	37
SAMEA5038428	SAL_WA3118AA	Swine		2003	Canada	174821	174821	174821	12091	37
SAMN11250931	SAL_WA3795AA	Swine	Product-Raw-Ground, Comminuted or Otherwise Nonintact-Pork	2019	United States	116568	116568	116568	116568	37
SAMN11261230	SAL_WA3923AA	Human	Homo sapiens; human	2019	United Kingdom	176892	176892	176892	20680	37
SAMEA5671581	SAL_YA4501AA	Human		2003	Taiwan	194605	194605	194605	42481	37
SAMEA5671554	SAL_YA5098AA	Human		2004	Taiwan	194052	194052	194052	13179	37
SAMEA5671390	SAL_YA5101AA	Human		2006	Taiwan	194075	194075	194052	13179	37
SAMEA5671230	SAL_YA5102AA	Human		2007	Taiwan	194073	194073	194073	194073	37
SAMEA5671400	SAL_YA5127AA	Human		2005	Taiwan	194026	194026	194026	194026	37
SAMN12345832	SAL_YA5541AA	Bovine	Bovine; Ground beef	2017	Mexico	195694	195694	13070	13070	37
SAMEA7113612	SAL_ZA7187AA	Human		2008	China	205569	205569	194052	13179	37
SAMEA7112739	SAL_BB1608AA	Human		2008	Netherlands	214924	214924	214924	214924	37
SAMEA7112603	SAL_BB1744AA	Human	Human, Faeces	2006	Northern Ireland	214806	214806	122203	27346	37
SAMEA7114328	SAL_BB1775AA	Human		2004	China	214775	214775	194052	13179	37
SAMN13527231	SAL_BB4323AA	Shellfish	clam	2013	Tunisia	218356	218356	218356	1312	37
SAMN13527210	SAL_BB4346AA	Poultry	poultry	2015	Tunisia	218369	218369	218356	1312	37
SAMEA7113260	SAL_BB5573AA	Human	Human, Human Carrier	1985	Germany	219318	219318	219318	20680	37
SAMN11191459	SAL_BB8464AA	Poultry	multi-ingredient| poultry; chicken meat with sauce	2000	Brazil	221670	221669	221669	178720	37
SAMN14008200	SAL_CB0923AA	Water/River	environmental-water; river water	2019	Mexico	224311	195694	13070	13070	37
SAMN13961694	SAL_CB1254AA	Human	Homo sapiens; human	2020	United Kingdom	224177	224177	224177	1331	37
SAMN13909845	SAL_CB1705AA	Swine	Product-Raw-Ground, Comminuted or Otherwise Nonintact-Pork	2020	United States	223780	223780	223780	223780	37
SAMN16812865	SAL_FB1280AA	Bovine	beef tenderloin (Bos taurus)	2015	Brazil	248857	157423	157423	157423	37
SAMN17619489	SAL_FB9143AA	Swine	Product-Raw-Intact-Pork	2021	United States	256300	69490	48093	4534	37
SAMN17808945	SAL_GB1659AA	Human	Homo sapiens; stool	2017	Canada	259618	259618	58635	45	37
SAMN18743310	SAL_HB6412AA	Human	Homo sapiens; stool	2018	Canada	269496	269496	224288	20680	37
SAMEA8474077	SAL_HB6723AA	Swine	Sus scrofa domesticus; Retail Pork	2017	Vietnam	269665	254629	176892	20680	37
SAMEA8474046	SAL_HB6754AA	Swine	Sus scrofa domesticus; Retail Pork	2014	Vietnam	269558	44905	20680	20680	37
SAMEA7540853	SAL_IB1544AA	Human	Homo sapiens; stool	2018	Germany	273257	273257	273257	99224	37
SAMN19958267	SAL_IB4640AA	Avian	European starling	2010	Germany	275778	275778	275778	1331	37
SAMN23493203	SAL_KB4706AA	Human	Homo sapiens; human	2021	United Kingdom	293691	293691	293691	1312	37
SAMN25562926	SAL_LB0025AA	Swine	Product-Raw-Ground, Comminuted or Otherwise Nonintact-Pork	2022	United States	297584	297584	115868	4941	37
SAMEA12866694	SAL_LB1344AA	Swine	Sus scrofa domesticus; Retail Pork	2019	Vietnam	298804	269496	224288	20680	37
SAMN25943329	SAL_LB1433AA	Human	Homo sapiens; human	2022	United Kingdom	298742	294872	294872	20680	37
SAMN26754179	SAL_LB3868AA	Plant	nuts; frozen palm nut	2022	Vietnam	300975	300975	300975	20680	37
SAMN26752351	SAL_LB3884AA	Water/River	environmental-water; river	2020	Mexico	300969	300969	13070	13070	37
SAMN27723587	SAL_LB7068AA	Bovine	Bovine; ground beef	2021	Mexico	303473	303473	303473	13070	37
SAMEA12237177	SAL_MB4934AA	Swine	Pork	2015	Spain	309864	309864	309864	309864	37
SAMN28834108	SAL_MB6259AA	Human	Homo sapiens; feces	2020	China	304475	304475	304475	99224	37
SAMEA14093892	SAL_NB0626AA	Poultry	Gallus gallus; poultry - broilers	2020	France	314398	314398	35493	1331	37
SAMN27655558	SAL_PB0277AA	Avian	Duck; spleen	2019	China	330451	301286	301286	99224	37
SAMN32071177	SAL_PB9720AA	Human	Homo sapiens; biological sample	2021	China	338303	338303	338303	99089	37
SAMN36717123	SAL_TB2567AA	Water/River	environmental-water; River	2022	Mexico	367623	17472	13070	13070	37
SAMN36826003	SAL_TB6145AA	Human	Homo sapiens; Age: 7month; female; stool	2022	China	370955	370955	338303	99089	37
SAMN37821008	SAL_VB0890AA	Human	Homo sapiens; FAECES	2020	Australia	382357	382357	382357	382357	37
SAMEA114703679	SAL_VB8155AA	Human	Clinical	2023	Portugal	363465	363465	363465	363465	37
SAMN39532559	SAL_WB8644AA	Swine	Animal-Swine-Sow (cecal)	2024	United States	397130	177508	4941	4941	37
SAMN12920651	SAL_FB5969AA	Human	Homo sapiens; human	2019	Singapore	252950	252950	252950	252950	37
SAMN32771591	SAL_QB6529AA	Swine	Product-Raw-Ground, Comminuted or Otherwise Nonintact-Pork	2023	United States	345773	345773	345773	345773	37
SAMN02844468	SAL_BA5514AA	Plant	pumpkin seed	2007	China	33340	33340	33340	3993	47
SAMN03480251	SAL_BA7702AA	Human	Homo sapiens; human	2014	United Kingdom	7633	7633	183	183	47
SAMN01805332	SAL_BA7894AA	Dairy	Bos taurus; Fecal Sample from Dairy Farm	2001	United States	96950	96950	96950	96950	47
SAMN03468518	SAL_CA5759AA	Human	Homo sapiens; human	2015	United Kingdom	25422	25422	25422	3993	47
SAMN02894136	SAL_CA8802AA	Poultry	ground turkey	2005	United States	19713	19713	321	321	47
SAMN03168872	SAL_DA0999AA	Human	Homo sapiens; human	2012	United Kingdom	20901	20901	20901	20901	47
SAMN02699585	SAL_DA3014AA	Swine	Porcine Lung	2003	United States	19265	19265	19265	3054	47
SAMN02782502	SAL_DA4340AA	Bovine	ground beef food product:foodon_00001282; beef; ground beef	2004	United States	17629	16829	3993	3993	47
SAMN02345385	SAL_DA8500AA	Soil/Dust	environmental sample	2011	Mexico	14754	14754	14754	14754	47
SAMN02640799	SAL_DA9477AA	Poultry	ground turkey	2002	United States	13889	13889	13889	3054	47
SAMN02483558	SAL_DA9914AA	Plant	chamomile	2010	Mexico	13500	13500	13500	13500	47
SAMN02314190	SAL_EA0524AA	Bovine	beef carcass:foodon_03305517; beef; beef carcass	2011	United States	12967	12967	12967	12967	47
SAMN04010058	SAL_EA1552AA	Human	Age: 40-49; urine	2015	United States	183	183	183	183	47
SAMN02845285	SAL_EA2697AA	Bovine	beef food product:foodon_00001041, dog treat:foodon_00002712; animal feed; beef dog chews	2003	Brazil	11370	11370	11370	11370	47
SAMN03842278	SAL_EA2744AA	Bovine	ground beef food product:foodon_00001282; beef; ground beef	2007	United States	11332	11332	11332	321	47
SAMN04321437	SAL_EA6708AA	Fish	Flatwhiskered Fish	2015	Thailand	8071	8070	321	321	47
SAMN04321438	SAL_EA6709AA	Fish	Tuna	2015	Indonesia	8070	8070	321	321	47
SAMN04255415	SAL_FA0616AA	Bovine	ground beef food product:foodon_00001282; beef; ground beef	2009	United States	4764	4764	4764	4764	47
SAMN04528243	SAL_FA1455AA	Soil/Dust	soil	2013	United States	3232	3232	3054	3054	47
SAMN03291647	SAL_FA1538AA	Bovine	ground beef food product:foodon_00001282; beef; ground beef	2006	United States	3993	3993	3993	3993	47
SAMN04255223	SAL_FA2651AA	Poultry	ground turkey	2010	United States	3054	3054	3054	3054	47
SAMN04577282	SAL_FA2890AA	Swine	animal-swine-sow	2014	United States	2826	2826	321	321	47
SAMN02845948	SAL_FA5864AA	Soil/Dust	swab	2008	United States	321	321	321	321	47
SAMN04942623	SAL_FA6166AA	Swine	animal-swine-sow	2016	United States	47	47	47	47	47
SAMN03577645	SAL_FA6225AA	Bovine	ground beef food product:foodon_00001282; beef; ground beef	2013	Mexico	17471	17471	17471	13500	47
SAMN02368376	SAL_GA1667AA	Poultry	Meleagris gallopavo; Veterinary Diagnostic	1999	United States	44035	44035	44035	3993	47
SAMN02918843	SAL_GA9741AA	Unspecified Meat	pet treat:genepio_0001056; animal feed; pet treat thick bullystick	2011	Colombia	51820	51820	51820	183	47
SAMN06339206	SAL_IA6400AA	Swine	Product-Raw-Ground, Comminuted or Otherwise Nonintact-Pork	2017	United States	64063	64063	61016	321	47
SAMEA104114063	SAL_JA9025AA	Human	Homo sapiens; human	2017	Ireland	74808	74808	74808	74808	47
SAMEA104103446	SAL_LA2610AA	Human		2007	Taiwan	85351	85351	321	321	47
SAMN08915815	SAL_PA2070AA	Human	Homo sapiens; Stool_MOL	2018	United States	104915	104915	65897	63020	47
SAMN09386510	SAL_QA1785AA	Human	Homo sapiens; human	2017	United Kingdom	104858	82205	82205	13500	47
SAMN09459187	SAL_QA6229AA	Human	Homo sapiens; human	2018	United Kingdom	128726	128726	128726	13500	47
SAMN09474786	SAL_QA7405AA	Human	Homo sapiens; human	2016	United Kingdom	129674	129674	129674	74808	47
SAMN02918968	SAL_RA9873AA	Soil/Dust	environmental; environmental swab	2012	United States	139272	6216	183	183	47
SAMN09917987	SAL_SA2942AA	Plant	multi-ingredient| grains; buckweat noodle	2018	Japan	141449	141449	141449	3993	47
SAMEA6515252	SAL_SA5388AA	Human		2002	Northern Ireland	186137	186137	186137	186137	47
SAMEA6515262	SAL_SA5389AA	Human		2003	Northern Ireland	141055	141055	141055	141055	47
SAMEA6515314	SAL_SA5472AA	Human		2004	Ireland	141013	141013	141013	141013	47
SAMN10261298	SAL_TA2489AA	Water/River	river water	2008	Mexico	148239	148239	55925	55925	47
SAMN10883350	SAL_VA3356AA	Bovine	beef food product:foodon_00001041; beef; beef	2013	Lebanon	169470	169470	169470	64482	47
SAMN10919167	SAL_VA6843AA	Human	Homo sapiens; Human Stool	2012	Lebanon	171066	171066	171066	183	47
SAMEA5038875	SAL_WA2573AA	Human		2008	Ireland	175829	175829	175829	68345	47
SAMEA5038909	SAL_WA2591AA	Human		2006	Northern Ireland	175219	175219	175219	175219	47
SAMEA5038950	SAL_WA2861AA	Human		2006	Ireland	175029	175029	175029	175029	47
SAMN11808815	SAL_XA0227AA	Soil/Dust	environmental; environmental swab	2016	Chile	181851	181851	40228	31110	47
SAMN12009345	SAL_XA3261AA	Human	Homo sapiens; human	2019	United Kingdom	184904	184904	70164	70164	47
SAMN12745984	SAL_ZA2544AA	Bovine	veterinary clinical/research| cow; Bovine; bovine lymph node	2017	Mexico	201382	201382	201382	13500	47
SAMEA7112678	SAL_BB1341AA	Human	Human, Faeces	1999	United Kingdom	215153	215153	186137	186137	47
SAMN13514352	SAL_BB4165AA	Swine	Product-Raw-Ground, Comminuted or Otherwise Nonintact-Pork	2019	United States	112170	58757	58757	183	47
SAMEA7112642	SAL_BB6011AA	Plant	Plant, Food, Salad	2006	Scotland	218977	218977	129472	3993	47
SAMN14008227	SAL_CB0904AA	Water/River	environmental-water; water canal	2019	Mexico	225340	225340	225340	183	47
SAMN13991885	SAL_CB1024AA	Human	Homo sapiens; human	2020	United Kingdom	198180	198180	198180	197358	47
SAMN13898356	SAL_CB1856AA	Bovine	product-raw-intact-beef	2020	United States	223615	6216	183	183	47
SAMEA6650853	SAL_DB0219AA	Bovine	Bos tauros; Bovine	2017	Lebanon	74808	74808	74808	74808	47
SAMN16051406	SAL_EB2025AA	Avian	avian; Attwater's prairie-chicken (Tympanuchus cupido attwateri)	1986	United States	241054	241054	241054	241054	47
SAMN18289570	SAL_GB8437AA	Human	Homo sapiens; stool	2017	Canada	6216	6216	183	183	47
SAMN19588395	SAL_IB1796AA	Bovine	comminuted beef	2021	United States	231278	231278	231278	231278	47
SAMN27110921	SAL_LB4647AA	Water/River	environmental-water| environmental-factory/production facility; irrigation canal	2021	Mexico	302008	302008	199304	183	47
SAMN28569357	SAL_MB1344AA	Human	Homo sapiens; human	2022	United Kingdom	309147	309147	309147	13500	47
SAMEA111503975	SAL_PB1970AA	Human	Homo Sapiens; faeces	2020	Colombia	339135	339135	339135	339135	47
SAMN31662092	SAL_PB5156AA	Water/River	environmental-water; river	2020	Mexico	333561	333561	332845	22781	47
SAMN32979763	SAL_QB8624AA	Swine	Animal-Swine-Sow (cecal)	2023	United States	347713	347713	347713	347713	47
SAMN33426640	SAL_RB0883AA	Avian	Poultry meat	2021	Tunisia	349688	198135	198135	74808	47
SAMN36717407	SAL_TB2471AA	Water/River	environmental-water; River	2022	Mexico	335629	324050	225340	183	47
SAMN36825981	SAL_TB6169AA	Human	Homo sapiens; Age: 11month; male; stool	2021	China	370860	215797	215797	215797	47
SAMN36825944	SAL_TB6209AA	Human	Homo sapiens; Age: 5month; female; stool	2020	China	370899	232053	215784	215784	47
SAMN39622711	SAL_WB9254AA	Bovine	comminuted beef	2024	United States	397714	397714	397714	198143	47
SAMN39843117	SAL_XB1059AA	Water/River	Waste water	2023	United Kingdom	399232	399232	279640	279640	47
SAMN25048658	SAL_KB8951AA	Swine	Product-Raw-Ground, Comminuted or Otherwise Nonintact-Pork	2022	United States	296632	296632	183	183	47
SAMN02848473	SAL_DA6513AA	Water/River	creek water	2011	United States	16420	16420	16420	957	54
SAMN12390322	SAL_YA6151AA	Fish	animal feed:envo_02000047, fish meal:foodon_03301620; animal feed; fish meal for animal feed	2019	Mexico	196623	196623	196623	196623	54
SAMN12993727	SAL_AB1996AA	Human	Homo sapiens	2011	Canada	54166	54166	54166	54166	54
SAMN13973238	SAL_CB1229AA	Swine	Product-Raw-Ground, Comminuted or Otherwise Nonintact-Pork	2020	United States	224224	224224	224224	54	54
SAMN32798048	SAL_QB6917AA	Swine	Product-Raw-Ground, Comminuted or Otherwise Nonintact-Pork	2023	United States	346391	346391	346391	346391	54
SAMN39541873	SAL_WB8843AA	Bovine	comminuted beef	2024	United States	397225	397225	54	54	54
SAMN02846718	SAL_CA8714AA	Avian	quail, frz	2009	Canada	22812	22812	22812	22812	54
SAMN02843447	SAL_DA2026AA	Unspecified Meat	animal feed:envo_02000047; animal feed; animal feed	2001	United States	20005	20005	20005	20005	54
SAMN03002019	SAL_DA3457AA	Avian	avian (swab-cloacal)	2007	United States	18927	18927	18927	18927	54
SAMN02645808	SAL_DA4306AA	Poultry	ground turkey	2009	United States	957	957	957	957	54
SAMN02699550	SAL_DA5128AA	Canine	Canine Tissue	2003	United States	17556	17556	17556	17556	54
SAMN02767034	SAL_DA6537AA	Poultry	chicken breast	2004	United States	16398	16398	16398	2961	54
SAMN02640923	SAL_DA6878AA	Poultry	ground turkey	2002	United States	16118	16118	16118	16118	54
SAMN02403355	SAL_DA8438AA	Bovine	Bos taurus; cow	2006	United States	14807	14807	54	54	54
SAMN02403244	SAL_DA9011AA	Poultry	Gallus gallus; chicken	2005	United States	14311	14311	14311	14311	54
SAMN02183012	SAL_DA9977AA	Poultry	ground turkey	2012	United States	13448	13448	13448	4220	54
SAMN03894269	SAL_EA3682AA	Poultry	ground turkey	2013	United States	10566	2961	2961	2961	54
SAMN04577211	SAL_FA2961AA	Swine	animal-swine-sow	2014	United States	2757	2757	2757	2757	54
SAMN03577515	SAL_FA5086AA	Soil/Dust	floor swab	2008	United States	978	978	957	957	54
SAMN04869633	SAL_FA5428AA	Swine	animal-swine-sow	2016	United States	697	697	697	697	54
SAMN04942590	SAL_FA6159AA	Poultry	raw intact chicken	2015	United States	54	54	54	54	54
SAMN02367882	SAL_GA3714AA	Poultry	ground turkey	2010	United States	42383	4377	54	54	54
SAMN06289240	SAL_IA4655AA	Poultry	chicken carcass	2017	United States	62594	3444	3444	2961	54
SAMEA104103469	SAL_LA3147AA	Human	Human Carrier	1985	Germany	85541	85541	85541	85541	54
SAMN07682508	SAL_LA6206AA	Poultry	veterinary clinical/research| chicken; chicken caecum pre-harvest poultry	2016	Trinidad and Tobago	89192	89192	89192	89192	54
SAMN08100353	SAL_MA8078AA	Human	Homo sapiens; human	2015	United Kingdom	99315	99315	99315	99315	54
SAMN08436377	SAL_NA8202AA	Poultry	raw intact chicken	2018	United States	107698	86372	4779	2961	54
SAMN09666679	SAL_RA7751AA	Human	Homo sapiens; human	2018	United Kingdom	138341	138341	138341	957	54
SAMN10887133	SAL_VA3259AA	Swine	Product-Raw-Ground, Comminuted or Otherwise Nonintact-Pork	2019	United States	168294	108671	3444	2961	54
SAMN11553655	SAL_WA7533AA	Human	Homo sapiens; human	2019	United Kingdom	179811	179811	136615	54	54
SAMN12035771	SAL_XA4220AA	Plant	seeds; canola meal	2019	Canada	185831	185831	55852	54	54
SAMEA5557059	SAL_XA9016AA	Avian	MIXED_AVIAN_SPECIES	2006	England	189737	189737	189737	189737	54
SAMEA7113716	SAL_BB1660AA	Human	Human, Faeces	2007	Northern Ireland	205285	43865	43865	43865	54
SAMN14404267	SAL_CB6294AA	Plant	Processing Plant	2018	Trinidad and Tobago	228290	228290	89192	89192	54
SAMN17815071	SAL_GB1924AA	Poultry	Comminuted Turkey	2021	United States	259276	55044	55044	2961	54
SAMN17840457	SAL_GB2754AA	Human	Homo sapiens; urine	2018	Canada	260184	260184	260184	260184	54
SAMN18289950	SAL_GB8197AA	Human	Homo sapiens; stool	2017	Canada	264769	159272	2961	2961	54
SAMN20082305	SAL_IB6009AA	Swine	Sus scrofa domesticus; Intestine (Sus scrofa domesticus)	2020	Canada	276919	276919	276919	276919	54
SAMN26948357	SAL_LB5075AA	Poultry	turkey	2022	United States	295030	978	957	957	54
SAMN29828279	SAL_NB3118AA	Swine	Sus scrofa domesticus; Intestine (Sus scrofa domesticus)	2021	Canada	321730	321730	321730	321730	54
SAMN30813859	SAL_OB2548AA	Soil/Dust	environmental-factory/production facility; Dam	2021	Mexico	323866	323866	323866	957	54
SAMN32471694	SAL_QB3685AA	Poultry	raw chicken	2020	Mexico	342773	323908	323908	323908	54
SAMN32579317	SAL_QB4675AA	Swine	Sus scrofa domesticus; intestine	2022	Canada	344014	344014	344014	17556	54
SAMN36717297	SAL_TB2494AA	Water/River	environmental-water; River	2022	Mexico	367965	323908	323908	323908	54
SAMN39969121	SAL_XB2865AA	Swine	Pork (cecal content)	2023	Mexico	400837	400837	323908	323908	54
SAMN09475898	SAL_QA7761AA	Human	Homo sapiens; human	2016	United Kingdom	130224	130224	130224	130224	70
SAMN04497717	SAL_FA1740AA	Swine	Swine Intestinal Swab	2008	United States	3814	3814	70	70	70
SAMN04600739	SAL_FA4300AA	Human	Homo sapiens; human	2015	United Kingdom	1672	1672	1672	70	70
SAMN05366712	SAL_GA4734AA	Water/River	Sewage	2010	United States	45712	45712	70	70	70
SAMN05366711	SAL_GA4736AA	Water/River	Sewage	2010	United States	45714	3814	70	70	70
SAMN06345874	SAL_IA7236AA	Human	Age: 10-19; stool	2014	United States	64498	64498	64498	70	70
SAMN09388910	SAL_QA1998AA	Human	Homo sapiens; human	2016	United Kingdom	125861	125861	125861	125861	70
SAMN18742877	SAL_HB4763AA	Human	Homo sapiens; stool	2018	Canada	267929	138384	70	70	70
SAMN19234507	SAL_HB9027AA	Plant	herbs; cilantro	2017	Mexico	150075	150075	70	70	70
SAMEA7540886	SAL_IB1511AA	Human	Homo sapiens	2019	Germany	273229	273229	273229	70	70
SAMEA7540851	SAL_IB1546AA	Human	Homo sapiens; stool	2018	Germany	273259	273259	70	70	70
SAMEA7540819	SAL_IB1581AA	Human	Homo sapiens; stool	2017	Germany	273287	273287	273287	273287	70
SAMN18975870	SAL_IB2975AA	Human	Homo sapiens	2012	Canada	274390	54331	28589	70	70
SAMN29446153	SAL_NB1711AA	Bovine	comminuted beef	2022	United States	315419	315419	315419	70	70
SAMN02846807	SAL_BA1540AA	Reptile	snake head fish fillet 800 g, frz	2010	Thailand	36337	36337	70	70	70
SAMN02844167	SAL_BA1772AA	Fish	frz yellow catfish	2005	Malaysia	36139	36139	36139	70	70
SAMN03479962	SAL_BA8285AA	Human	Homo sapiens; human	2014	United Kingdom	5904	5904	70	70	70
SAMN03479933	SAL_BA8342AA	Human	Homo sapiens; human	2014	United Kingdom	26223	26223	70	70	70
SAMN03479657	SAL_BA8884AA	Human	Homo sapiens; human	2015	United Kingdom	30882	30882	70	70	70
SAMN03479475	SAL_BA9339AA	Human	Homo sapiens; human	2014	United Kingdom	5903	5903	70	70	70
SAMN03479130	SAL_BA9900AA	Human	Homo sapiens; human	2014	United Kingdom	6887	6887	6887	6887	70
SAMN03478715	SAL_CA0703AA	Human	Homo sapiens; human	2014	United Kingdom	29421	29421	29421	70	70
SAMN03478631	SAL_CA0868AA	Human	Homo sapiens; human	2014	United Kingdom	7838	7838	7838	7838	70
SAMN03478426	SAL_CA1250AA	Human	Homo sapiens; human	2014	United Kingdom	29085	29085	29085	29085	70
SAMN03478219	SAL_CA1638AA	Human	Homo sapiens; human	2014	United Kingdom	28831	23977	70	70	70
SAMN03478104	SAL_CA1841AA	Human	Homo sapiens; human	2014	United Kingdom	28695	28695	28695	70	70
SAMN03478021	SAL_CA2006AA	Human	Homo sapiens; human	2014	United Kingdom	24724	24724	70	70	70
SAMN03477982	SAL_CA2079AA	Human	Homo sapiens; human	2015	United Kingdom	28589	28589	28589	70	70
SAMN03477942	SAL_CA2120AA	Human	Homo sapiens; human	2014	United Kingdom	25106	25106	25106	70	70
SAMN03477471	SAL_CA2590AA	Human	Homo sapiens; human	2014	United Kingdom	28144	28144	28144	70	70
SAMN03476610	SAL_CA3439AA	Human	Homo sapiens; human	2014	United Kingdom	27411	27411	70	70	70
SAMN03475787	SAL_CA4261AA	Human	Homo sapiens; human	2014	United Kingdom	7815	7815	7815	70	70
SAMN03474056	SAL_CA4746AA	Human	Homo sapiens; human	2015	United Kingdom	26266	26266	70	70	70
SAMN03469737	SAL_CA5109AA	Human	Homo sapiens; human	2014	United Kingdom	25962	25962	25962	70	70
SAMN03469733	SAL_CA5113AA	Human	Homo sapiens; human	2014	United Kingdom	25958	25958	70	70	70
SAMN03469726	SAL_CA5120AA	Human	Homo sapiens; human	2014	United Kingdom	25954	25954	25954	25954	70
SAMN03468587	SAL_CA5714AA	Human	Homo sapiens; human	2014	United Kingdom	25459	25459	70	70	70
SAMN03465986	SAL_CA6484AA	Human	Homo sapiens; human	2014	United Kingdom	24783	24783	24783	24783	70
SAMN03255392	SAL_CA7231AA	Plant	pistachio- shell	2012	Turkey	23977	23977	70	70	70
SAMN02847253	SAL_CA8955AA	Plant	pennywort juice, frz	2011	Vietnam	22604	22604	16633	70	70
SAMN03169578	SAL_DA0488AA	Human	Homo sapiens; human	2012	United Kingdom	21370	21370	21370	70	70
SAMN03168799	SAL_DA1074AA	Human	Homo sapiens; human	2012	United Kingdom	20829	5904	70	70	70
SAMN03168761	SAL_DA1111AA	Human	Homo sapiens; human	2012	United Kingdom	20793	5904	70	70	70
SAMN03098691	SAL_DA2261AA	Human	Age: 20-29; other	2011	United States	5904	5904	70	70	70
SAMN02645733	SAL_DA6130AA	Human	Homo sapiens; stool	2010	United States	16749	1818	70	70	70
SAMN02698399	SAL_DA6258AA	Shellfish	crustaceans; frozen pasteurized cooked crab meat	2011	Vietnam	16633	16633	16633	70	70
SAMN02345143	SAL_DA9768AA	Plant	anis seed	2011	Syria	13633	13633	13633	70	70
SAMN02845237	SAL_EA2877AA	Plant	ground cumin	2002	Turkey	11219	11219	70	70	70
SAMN04532654	SAL_FA1627AA	Plant	Green Chili Peppers	2016	Dominican Republic	3915	3915	70	70	70
SAMN04601084	SAL_FA4118AA	Human	Homo sapiens; human	2015	United Kingdom	1840	1840	1840	70	70
SAMN04601045	SAL_FA4141AA	Human	Homo sapiens; human	2015	United Kingdom	1818	1818	70	70	70
SAMN04600918	SAL_FA4230AA	Human	Homo sapiens; human	2016	United Kingdom	1736	1736	70	70	70
SAMN04600891	SAL_FA4254AA	Human	Homo sapiens; human	2015	United Kingdom	1712	1712	1712	70	70
SAMN04600752	SAL_FA4287AA	Human	Homo sapiens; human	2015	United Kingdom	1386	109	70	70	70
SAMN04600370	SAL_FA4536AA	Human	Homo sapiens; human	2015	United Kingdom	1454	1454	1454	1454	70
SAMN04600313	SAL_FA4576AA	Human	Homo sapiens; human	2015	United Kingdom	1417	70	70	70	70
SAMN04600275	SAL_FA4599AA	Human	Homo sapiens; human	2015	United Kingdom	1395	1395	70	70	70
SAMN04600266	SAL_FA4607AA	Human	Homo sapiens; human	2016	United Kingdom	1388	1388	1388	70	70
SAMN04600245	SAL_FA4628AA	Human	Homo sapiens; human	2015	United Kingdom	1367	1367	70	70	70
SAMN04884943	SAL_FA6103AA	Human	Age: 90-99; stool	2016	United States	109	109	70	70	70
SAMN04870900	SAL_FA6143AA	Human	Age: 50-59; stool	2016	United States	70	70	70	70	70
SAMN04913844	SAL_FA6434AA	Human	Age: 20-29; blood	2014	United States	39623	5904	70	70	70
SAMN05004764	SAL_FA7225AA	Human	Age: 60-69; stool	2016	United States	40169	40169	40169	70	70
SAMN05225342	SAL_FA8420AA	Human	Age: 50-59; blood	2016	United States	47433	47433	47433	70	70
SAMN02368550	SAL_GA3640AA	Human	Homo sapiens; human	2004	Denmark	44273	3814	70	70	70
SAMN02368548	SAL_GA3641AA	Human	Homo sapiens; human	2003	Bulgaria	42442	42442	42442	70	70
SAMN05359982	SAL_GA4869AA	Plant	Small Hot Peppers	2016	Dominican Republic	45539	45539	45539	70	70
SAMN03743848	SAL_HA5377AA	Human	Homo sapiens; stool	2005	Argentina	54358	54358	54358	70	70
SAMN03743850	SAL_HA5383AA	Human	Homo sapiens; blood	2005	Argentina	54307	54307	54307	70	70
SAMN06247846	SAL_IA1188AA	Human	Homo sapiens; human	2016	United Kingdom	60187	60187	70	70	70
SAMEA52997668	SAL_IA2250AA	Human	Homo sapiens; human	2016	Ireland	60760	60760	60760	70	70
SAMN06677869	SAL_JA1083AA	Human	Age: 80-89; stool	2015	United States	67775	109	70	70	70
SAMN06708771	SAL_JA2094AA	Human	Homo sapiens; Age: 70-79; blood	2017	United States	68656	70	70	70	70
SAMN06229990	SAL_JA5253AA	Human	Age: 30-39; stool	2004	United States	71024	71024	70	70	70
SAMN07155635	SAL_JA5899AA	Human	Homo sapiens; human	2013	United Kingdom	71729	29421	29421	70	70
SAMN07125175	SAL_JA6026AA	Human	Age: 30-39; stool	2015	United States	24724	24724	70	70	70
SAMN07155219	SAL_JA6310AA	Human	Homo sapiens; human	2017	United Kingdom	71356	1818	70	70	70
SAMN07153951	SAL_JA6332AA	Human	Homo sapiens; human	2017	United Kingdom	71383	30882	70	70	70
SAMN07155103	SAL_JA6349AA	Human	Homo sapiens; human	2017	United Kingdom	71336	5904	70	70	70
SAMN07180853	SAL_JA7795AA	Human	Homo sapiens; human	2017	United Kingdom	73839	73839	73839	70	70
SAMN07180545	SAL_JA8028AA	Human	Homo sapiens; human	2017	United Kingdom	73395	73395	29085	29085	70
SAMN07180503	SAL_JA8045AA	Human	Homo sapiens; human	2017	United Kingdom	73368	65085	65085	70	70
SAMN07180454	SAL_JA8073AA	Human	Homo sapiens; human	2017	United Kingdom	73787	73787	73787	73787	70
SAMN07180314	SAL_JA8184AA	Human	Homo sapiens; human	2017	United Kingdom	73257	65085	65085	70	70
SAMN07180127	SAL_JA8243AA	Human	Homo sapiens; human	2017	United Kingdom	73210	5904	70	70	70
SAMN07179990	SAL_JA8328AA	Human	Homo sapiens; human	2017	United Kingdom	73127	73127	70	70	70
SAMN07179940	SAL_JA8356AA	Human	Homo sapiens; human	2017	United Kingdom	73113	73113	70	70	70
SAMN07173395	SAL_JA8617AA	Human	Age: 50-59; stool	2017	United States	73962	5904	70	70	70
SAMN07260912	SAL_KA0831AA	Human	Age: 20-29; urine	2017	United States	75848	75848	75848	70	70
SAMN08100323	SAL_MA8092AA	Human	Homo sapiens; human	2015	United Kingdom	99281	99281	99281	70	70
SAMEA104400025	SAL_MA8467AA	Human	Homo sapiens; human	2017	Ireland	99670	25958	70	70	70
SAMN08383368	SAL_NA7184AA	Human	Age: 30-39; stool	2017	United States	106778	106778	106778	70	70
SAMN08773245	SAL_OA5362AA	Human	Age: 70-79; stool	2017	United States	112672	112672	112672	70	70
SAMN08772812	SAL_OA5614AA	Plant	Kratom Powder	2018	United States	111522	111522	111522	70	70
SAMN08741654	SAL_OA5936AA	Human	Homo sapiens; human	2015	United Kingdom	111316	111316	111316	70	70
SAMN08741653	SAL_OA5940AA	Human	Homo sapiens; human	2015	United Kingdom	111318	111318	111318	70	70
SAMN09009103	SAL_PA4316AA	Human	Homo sapiens; human	2015	United Kingdom	119157	119157	119157	70	70
SAMN09075408	SAL_PA4963AA	Human	Homo sapiens; human	2016	United Kingdom	73163	65089	65089	70	70
SAMN09074644	SAL_PA4975AA	Human	Homo sapiens; human	2017	United Kingdom	119787	119787	104976	70	70
SAMN09100759	SAL_PA5628AA	Human	Homo sapiens; human	2016	United Kingdom	120355	120355	120355	120355	70
SAMN09204884	SAL_PA6159AA	Human	Homo sapiens; human	2018	United Kingdom	120645	120645	120645	70	70
SAMN09203659	SAL_PA6236AA	Human	Homo sapiens; human	2016	United Kingdom	120589	120589	1454	1454	70
SAMN09222437	SAL_PA7507AA	Human	Homo sapiens; human	2015	United Kingdom	121755	121755	121755	70	70
SAMN09222272	SAL_PA7535AA	Human	Homo sapiens; human	2017	United Kingdom	121744	76636	76636	70	70
SAMN09228885	SAL_PA7829AA	Human	Homo sapiens; human	2015	United Kingdom	122426	122426	25106	70	70
SAMN09228905	SAL_PA7846AA	Human	Homo sapiens; human	2016	United Kingdom	122414	122414	122414	70	70
SAMN09233657	SAL_PA8369AA	Human	Homo sapiens; human	2015	United Kingdom	122290	122290	122290	70	70
SAMN09233616	SAL_PA8379AA	Human	Homo sapiens; human	2018	United Kingdom	122296	5904	70	70	70
SAMN09268980	SAL_PA8860AA	Human	Homo sapiens; human	2016	United Kingdom	123296	123296	123296	123296	70
SAMN09295211	SAL_QA0280AA	Human	Homo sapiens; human	2016	United Kingdom	124078	124078	124078	70	70
SAMN09302521	SAL_QA0413AA	Human	Homo sapiens; human	2015	United Kingdom	124191	124191	70	70	70
SAMN09298374	SAL_QA0519AA	Human	Homo sapiens; human	2016	United Kingdom	124096	5904	70	70	70
SAMN09386555	SAL_QA1724AA	Human	Homo sapiens; human	2016	United Kingdom	125390	125390	70	70	70
SAMN09386450	SAL_QA1837AA	Human	Homo sapiens; human	2016	United Kingdom	126622	126622	126622	70	70
SAMN09386424	SAL_QA1849AA	Human	Homo sapiens; human	2016	United Kingdom	125292	125292	125292	70	70
SAMN09388846	SAL_QA2087AA	Human	Homo sapiens; human	2015	United Kingdom	125784	125784	125784	125784	70
SAMN09387764	SAL_QA2519AA	Human	Homo sapiens; human	2017	United Kingdom	125456	125456	122414	70	70
SAMN09396848	SAL_QA2782AA	Human	Homo sapiens; human	2017	United Kingdom	122552	73711	73711	73711	70
SAMN09423104	SAL_QA3832AA	Human	Homo sapiens; human	2017	United Kingdom	126920	126920	71514	71514	70
SAMN09431417	SAL_QA4808AA	Human	Homo sapiens; human	2016	United Kingdom	127684	127684	127684	70	70
SAMN09431262	SAL_QA4946AA	Human	Homo sapiens; human	2015	United Kingdom	126033	73395	29085	29085	70
SAMN09444533	SAL_QA5975AA	Human	Homo sapiens; human	2015	United Kingdom	128353	5904	70	70	70
SAMN09459381	SAL_QA6151AA	Human	Homo sapiens; human	2017	United Kingdom	128858	128858	128858	128858	70
SAMN09463649	SAL_QA6434AA	Human	Homo sapiens; human	2015	United Kingdom	129065	99281	99281	70	70
SAMN09463231	SAL_QA6544AA	Human	Homo sapiens; human	2016	United Kingdom	129029	129029	129029	70	70
SAMN09463039	SAL_QA6602AA	Human	Homo sapiens; human	2016	United Kingdom	128962	128962	29085	29085	70
SAMN09469291	SAL_QA6697AA	Human	Homo sapiens; human	2017	United Kingdom	129331	129331	129331	70	70
SAMN09476461	SAL_QA7572AA	Human	Homo sapiens; human	2017	United Kingdom	130471	65085	65085	70	70
SAMN09475956	SAL_QA7703AA	Human	Homo sapiens; human	2016	United Kingdom	120302	120302	70	70	70
SAMN09484468	SAL_QA8275AA	Human	Homo sapiens; human	2015	United Kingdom	130705	5904	70	70	70
SAMN09484186	SAL_QA8391AA	Human	Homo sapiens; human	2015	United Kingdom	130601	130601	130601	70	70
SAMN09516414	SAL_QA9830AA	Human	Homo sapiens; human	2015	United Kingdom	134614	134614	25954	25954	70
SAMN09516049	SAL_QA9955AA	Human	Homo sapiens; human	2017	United Kingdom	135969	135969	70	70	70
SAMN09516016	SAL_QA9973AA	Human	Homo sapiens; human	2016	United Kingdom	131768	131768	120645	70	70
SAMN09520732	SAL_RA0335AA	Human	Homo sapiens; human	2017	United Kingdom	131957	23977	70	70	70
SAMN09520679	SAL_RA0352AA	Human	Homo sapiens; human	2015	United Kingdom	131974	131974	131974	70	70
SAMN09520666	SAL_RA0355AA	Human	Homo sapiens; human	2016	United Kingdom	131975	65085	65085	70	70
SAMN09531124	SAL_RA0589AA	Human	Homo sapiens; human	2016	United Kingdom	132533	132533	132533	70	70
SAMN09531032	SAL_RA0667AA	Human	Homo sapiens; human	2016	United Kingdom	132532	132532	28589	70	70
SAMN09522105	SAL_RA0855AA	Human	Homo sapiens; human	2015	United Kingdom	99670	25958	70	70	70
SAMN09521982	SAL_RA0980AA	Human	Homo sapiens; human	2015	United Kingdom	132201	23977	70	70	70
SAMN09534667	SAL_RA1317AA	Human	Homo sapiens; human	2016	United Kingdom	132691	132691	70	70	70
SAMN09601753	SAL_RA2837AA	Human	Homo sapiens; human	2015	United Kingdom	134958	1454	1454	1454	70
SAMN09610635	SAL_RA3324AA	Human	Homo sapiens; human	2016	United Kingdom	135337	135337	123296	123296	70
SAMN09608666	SAL_RA3387AA	Human	Homo sapiens; human	2018	United Kingdom	135253	135253	135253	73711	70
SAMN09607811	SAL_RA3437AA	Human	Homo sapiens; human	2016	United Kingdom	135224	135224	120355	120355	70
SAMN09628846	SAL_RA3932AA	Human	Homo sapiens; human	2017	United Kingdom	135857	129029	129029	70	70
SAMN09661738	SAL_RA7223AA	Human	Homo sapiens; human	2017	United Kingdom	138080	120645	120645	70	70
SAMN09658763	SAL_RA7384AA	Human	Homo sapiens; human	2016	United Kingdom	137894	99281	99281	70	70
SAMN09658746	SAL_RA7407AA	Human	Homo sapiens; human	2016	United Kingdom	137909	137909	137909	70	70
SAMN09658647	SAL_RA7508AA	Human	Homo sapiens; human	2018	United Kingdom	137834	137834	137834	70	70
SAMN09666924	SAL_RA7688AA	Human	Homo sapiens; human	2017	United Kingdom	138384	138384	70	70	70
SAMEA4852583	SAL_SA2792AA	Human	Homo sapiens	2018	Ireland	141361	141361	141361	141361	70
SAMN10058669	SAL_SA4820AA	Human	Homo sapiens; human	2018	United Kingdom	142653	142653	142653	70	70
SAMN10076048	SAL_SA6221AA	Human	Homo sapiens; human	2018	United Kingdom	143219	5904	70	70	70
SAMN10103354	SAL_SA8012AA	Human	Homo sapiens; human	2016	United Kingdom	144696	144696	28589	70	70
SAMN10104841	SAL_SA8674AA	Human	Homo sapiens; human	2015	United Kingdom	144880	144880	144880	144880	70
SAMN10229520	SAL_TA0759AA	Human	Homo sapiens; human	2018	United Kingdom	146660	146660	70	70	70
SAMN10260918	SAL_TA2029AA	Water/River	water	2012	Chile	147565	147565	70	70	70
SAMN10272277	SAL_TA2262AA	Human	Homo sapiens; human	2018	United Kingdom	147862	147862	54358	70	70
SAMN10267050	SAL_TA2385AA	Human	Homo sapiens; human	2018	United Kingdom	147779	147779	147779	70	70
SAMN10282787	SAL_TA2722AA	Human	Homo sapiens; human	2018	United Kingdom	148097	125456	122414	70	70
SAMN10343525	SAL_TA5955AA	Human	Homo sapiens; human	2018	United Kingdom	150124	150124	70	70	70
SAMN10343489	SAL_TA6009AA	Human	Homo sapiens; human	2018	United Kingdom	150075	150075	70	70	70
SAMN10370116	SAL_TA6550AA	Human	Homo sapiens; human	2018	United Kingdom	151056	146660	70	70	70
SAMN10425319	SAL_TA7640AA	Human	Homo sapiens; stool	2016	Taiwan	152868	152752	70	70	70
SAMN10425336	SAL_TA7726AA	Human	Homo sapiens; stool	2017	Taiwan	152752	152752	70	70	70
SAMN10535895	SAL_UA2986AA	Human	Homo sapiens; human	2018	United Kingdom	157320	65085	65085	70	70
SAMN10599972	SAL_UA5327AA	Human	Homo sapiens; human	2018	United Kingdom	159534	125456	122414	70	70
SAMN10666948	SAL_UA6519AA	Human	Homo sapiens; human	2018	United Kingdom	160516	160516	160516	70	70
SAMN10698059	SAL_UA7215AA	Human	Homo sapiens; human	2018	United Kingdom	161148	161148	70	70	70
SAMN10741944	SAL_UA7395AA	Human	Homo sapiens; human	2018	United Kingdom	164492	164492	70	70	70
SAMN10817140	SAL_UA9534AA	Human	Homo sapiens; human	2018	United Kingdom	165357	165357	165357	165357	70
SAMN10817077	SAL_UA9574AA	Human	Homo sapiens; human	2018	United Kingdom	165248	165248	165248	70	70
SAMN10848942	SAL_VA0938AA	Human	Homo sapiens; human	2018	United Kingdom	167131	167131	166906	70	70
SAMN10848821	SAL_VA0984AA	Human	Homo sapiens; human	2018	United Kingdom	166906	166906	166906	70	70
SAMN10848676	SAL_VA1067AA	Human	Homo sapiens; human	2018	United Kingdom	166834	120645	120645	70	70
SAMN10848539	SAL_VA1153AA	Human	Homo sapiens; human	2018	United Kingdom	166742	65085	65085	70	70
SAMN10854807	SAL_VA1390AA	Human	Homo sapiens; human	2018	United Kingdom	167211	44946	16633	70	70
SAMN08387010	SAL_VA1575AA	Avian	Chicken meat	2016	Thailand	167565	167565	167565	70	70
SAMN10867959	SAL_VA1990AA	Human	Homo sapiens; human	2017	United Kingdom	168903	168903	65089	70	70
SAMN10867421	SAL_VA2051AA	Human	Homo sapiens; human	2017	United Kingdom	167994	167994	167994	167994	70
SAMN10871901	SAL_VA2480AA	Human	Homo sapiens; human	2017	United Kingdom	169133	169133	169133	70	70
SAMN10882305	SAL_VA2691AA	Human	Homo sapiens; human	2017	United Kingdom	169359	124191	70	70	70
SAMN10904739	SAL_VA3511AA	Human	Homo sapiens; human	2017	United Kingdom	168402	168402	168402	70	70
SAMN08412419	SAL_VA4200AA	Human	Homo sapiens	2014	United States	172905	172905	28589	70	70
SAMN08412602	SAL_VA4223AA	Human	Homo sapiens	2014	United States	172933	172933	16633	70	70
SAMN10922278	SAL_VA6907AA	Human	Homo sapiens; human	2019	United Kingdom	171733	171733	137909	70	70
SAMN11025553	SAL_VA8217AA	Human	Homo sapiens; human	2019	United Kingdom	172329	5904	70	70	70
SAMN11031785	SAL_VA8461AA	Human	Homo sapiens; human	2019	United Kingdom	172532	5904	70	70	70
SAMN11038684	SAL_VA8576AA	Human	Homo sapiens; human	2017	United Kingdom	172477	5904	70	70	70
SAMN11042302	SAL_VA8665AA	Human	Homo sapiens; human	2016	United Kingdom	172750	172750	70	70	70
SAMN11042101	SAL_VA8807AA	Human	Homo sapiens; human	2016	United Kingdom	172627	172627	172627	70	70
SAMN11043600	SAL_VA9219AA	Human	Homo sapiens; human	2016	United Kingdom	172814	122426	25106	70	70
SAMN11086766	SAL_VA9880AA	Human	Homo sapiens; human	2016	United Kingdom	173762	173762	173762	70	70
SAMN11096781	SAL_WA0434AA	Human	Homo sapiens; human	2015	United Kingdom	174054	174054	70	70	70
SAMN11128906	SAL_WA1427AA	Human	Homo sapiens; human	2015	United Kingdom	120335	5904	70	70	70
SAMEA5039367	SAL_WA2616AA	Water/River		2009	England	1736	1736	70	70	70
SAMEA5038494	SAL_WA2650AA	Avian	Chicken	2007	England	175171	170028	70	70	70
SAMEA5039360	SAL_WA2683AA	Water/River		2009	England	175153	175153	175153	70	70
SAMN11441181	SAL_WA5601AA	Human	Homo sapiens; human	2019	United Kingdom	178465	178465	178465	70	70
SAMN11644903	SAL_WA9042AA	Human	Homo sapiens; human	2019	United Kingdom	181122	181122	181122	70	70
SAMN11809025	SAL_XA0207AA	Water/River	environmental-water; water	2016	Chile	181901	181901	70	70	70
SAMN12023937	SAL_XA4016AA	Human	Homo sapiens; human	2019	United Kingdom	185725	185725	178465	70	70
SAMN12023925	SAL_XA4031AA	Human	Homo sapiens; human	2019	United Kingdom	185734	65085	65085	70	70
SAMN12023564	SAL_XA4162AA	Human	Homo sapiens; human	2019	United Kingdom	185529	125456	122414	70	70
SAMN12238812	SAL_XA9506AA	Human	Homo sapiens; human	2019	United Kingdom	190605	147862	54358	70	70
SAMEA5671177	SAL_YA4647AA	Plant	OTHER_VEG_MINERAL	2006	England	194460	170028	70	70	70
SAMEA5858951	SAL_YA4923AA	Human	Human, Faeces	2005	Northern Ireland	194211	194211	70	70	70
SAMN12629091	SAL_YA9894AA	Human	Homo sapiens; human	2019	United Kingdom	199213	199213	70	70	70
SAMN12724426	SAL_ZA2309AA	Human	Homo sapiens; human	2019	United Kingdom	201158	201158	65085	70	70
SAMN12724421	SAL_ZA2320AA	Human	Homo sapiens; human	2019	United Kingdom	201167	178465	178465	70	70
SAMN13050912	SAL_ZA8076AA	Human	Homo sapiens; human	2019	United Kingdom	207904	207904	207904	70	70
SAMN13041920	SAL_ZA8171AA	Human	Homo sapiens; human	2019	United Kingdom	207801	206136	206136	70	70
SAMN12995403	SAL_AB0051AA	Human	Homo sapiens; human	2019	United Kingdom	206136	206136	206136	70	70
SAMN13226616	SAL_AB8488AA	Human	Homo sapiens; human	2019	United Kingdom	209880	76636	76636	70	70
SAMN10408293	SAL_BB0970AA	Avian	Raw chicken meat	2015	Sri Lanka	1454	1454	1454	1454	70
SAMN10408290	SAL_BB0980AA	Avian	Raw chicken meat	2015	Sri Lanka	215942	1454	1454	1454	70
SAMN10408323	SAL_BB1001AA	Human	Homo sapiens	2016	Sri Lanka	215969	99281	99281	70	70
SAMN10408302	SAL_BB1016AA	Human	Homo sapiens	2016	Sri Lanka	215951	215951	122414	70	70
SAMN10408276	SAL_BB1020AA	Avian	Raw chicken meat	2015	Sri Lanka	215955	125456	122414	70	70
SAMEA7113631	SAL_BB1250AA	Human		2008	Netherlands	215226	5903	70	70	70
SAMEA7113632	SAL_BB1252AA	Human		2008	Netherlands	215222	215222	215222	70	70
SAMN13414199	SAL_BB2424AA	Human	Homo sapiens; human	2019	United Kingdom	217066	217066	217066	70	70
SAMN13322444	SAL_BB2953AA	Soil/Dust	environmental; environmental wet market informal	2019	Cambodia	5904	5904	70	70	70
SAMN13293555	SAL_BB3137AA	Soil/Dust	environmental; environmental wet market informal	2019	Cambodia	217214	65085	65085	70	70
SAMN13474428	SAL_BB3947AA	Human	Homo sapiens; human	2019	United Kingdom	217820	217820	166906	70	70
SAMEA7114208	SAL_BB4991AA	Human	Human, Faeces	2008	Ireland	219810	131768	120645	70	70
SAMEA7113097	SAL_BB5205AA	Human	Faeces	2008	Ireland	219644	219644	219644	219644	70
SAMEA7113242	SAL_BB5530AA	Human	Human, Faeces	2005	Ireland	219354	219354	219354	70	70
SAMEA7114934	SAL_BB5537AA	Human	Faeces	2006	Ireland	211990	5903	70	70	70
SAMEA7113958	SAL_BB5633AA	Human	Faeces	2006	Ireland	219263	219263	70	70	70
SAMEA6100984	SAL_BB6640AA	Poultry	chicken; chicken	2018	China	220086	220086	65085	70	70
SAMEA6100945	SAL_BB6679AA	Poultry	chicken; chicken	2018	China	220092	220086	65085	70	70
SAMN13616020	SAL_BB6706AA	Human	Homo sapiens; human	2019	United Kingdom	220059	220059	220059	70	70
SAMN13721843	SAL_BB7957AA	Water/River	environmental-water; river water	2019	Mexico	221488	150075	70	70	70
SAMEA7113591	SAL_BB8389AA	Human	Human, Blood	2004	Ireland	219425	5903	70	70	70
SAMN14071243	SAL_CB0457AA	Human	Homo sapiens; human	2020	United Kingdom	224935	224935	65085	70	70
SAMN14068073	SAL_CB0485AA	Human	Homo sapiens; human	2020	United Kingdom	224901	224901	70	70	70
SAMN13948290	SAL_CB1328AA	Human	Homo sapiens; human	2020	United Kingdom	224119	224119	224119	70	70
SAMN14161932	SAL_CB3272AA	Human	Homo sapiens; human	2020	United Kingdom	225830	125456	122414	70	70
SAMN14161814	SAL_CB3375AA	Human	Homo sapiens; human	2020	United Kingdom	225743	225743	225743	225743	70
SAMN14145864	SAL_CB3543AA	Water/River	environmental; dam	2019	Mexico	225949	225949	70	70	70
SAMN14336956	SAL_CB5744AA	Water/River	irrigation canal	2019	Chile	227696	227696	212717	71514	70
SAMN14444038	SAL_CB7116AA	Human	Homo sapiens; human	2020	United Kingdom	228816	131768	120645	70	70
SAMN14473875	SAL_CB7660AA	Human	Homo sapiens; human	2020	United Kingdom	229203	229203	70	70	70
SAMN14602780	SAL_CB9690AA	Human	Homo sapiens; human	2020	United Kingdom	230833	230833	70	70	70
SAMN14646771	SAL_DB0059AA	Human	Homo sapiens; human	2020	United Kingdom	231142	231142	65085	70	70
SAMN16113667	SAL_EB3488AA	Human	Homo sapiens; human	2020	United Kingdom	242306	242306	70	70	70
SAMEA10113578	SAL_FB3655AA	Human	Human, Stool	2020	South Africa	250572	250572	250572	70	70
SAMN17128317	SAL_FB4947AA	Poultry	chicken coop	2017	Brazil	251857	251857	251857	70	70
SAMN18047764	SAL_GB4407AA	Human	Homo sapiens; stool	2017	Canada	261627	3915	70	70	70
SAMN18148211	SAL_GB5242AA	Human	Homo sapiens; stool	2017	Canada	262711	262711	207904	70	70
SAMN18072375	SAL_GB6046AA	Human	Homo sapiens; stool	2017	Canada	137894	99281	99281	70	70
SAMN18148358	SAL_GB7137AA	Human	Homo sapiens; stool	2017	Canada	263225	181122	181122	70	70
SAMN18148300	SAL_GB7232AA	Human	Homo sapiens; stool	2017	Canada	215955	125456	122414	70	70
SAMN18314792	SAL_HB0350AA	Human	Homo sapiens; stool	2018	Canada	271108	271108	230865	70	70
SAMN18314760	SAL_HB0476AA	Human	Homo sapiens; stool	2018	Canada	265405	181122	181122	70	70
SAMN18620211	SAL_HB1418AA	Human	Homo sapiens	2018	Australia	159534	125456	122414	70	70
SAMN18620161	SAL_HB1473AA	Human	Homo sapiens	2018	Australia	267568	267568	65085	70	70
SAMN18619755	SAL_HB1494AA	Human	Homo sapiens	2018	Australia	267584	267584	267584	70	70
SAMN18620010	SAL_HB1643AA	Human	Homo sapiens	2018	Australia	268329	125456	122414	70	70
SAMN18619905	SAL_HB1763AA	Human	Homo sapiens	2018	Australia	266946	266946	266946	70	70
SAMN18619299	SAL_HB1903AA	Human	Homo sapiens	2018	Australia	266718	30882	70	70	70
SAMN18619233	SAL_HB2161AA	Human	Homo sapiens	2018	Australia	268380	268380	65085	70	70
SAMN18617349	SAL_HB3104AA	Human	Homo sapiens	2014	Australia	269004	269004	269004	70	70
SAMN18617306	SAL_HB3122AA	Human	Homo sapiens	2012	Australia	269006	269006	269006	70	70
SAMN18617277	SAL_HB3154AA	Human	Homo sapiens	2011	Australia	269038	269038	269038	70	70
SAMN18617273	SAL_HB3158AA	Human	Homo sapiens	2011	Australia	269044	269044	269044	70	70
SAMN18617255	SAL_HB3208AA	Human	Homo sapiens	2009	Australia	269082	269082	269082	70	70
SAMN18743291	SAL_HB6454AA	Human	Homo sapiens; stool	2018	Canada	138384	138384	70	70	70
SAMN18820662	SAL_HB6782AA	Human	Homo sapiens; urine	2017	Canada	269614	60187	70	70	70
SAMN19814467	SAL_IB3619AA	Human	Homo sapiens; human	2021	United Kingdom	274921	274921	274921	70	70
SAMN18292753	SAL_IB4769AA	Poultry	Chicken_boneless breast	2019	Thailand	178465	178465	178465	70	70
SAMN18292747	SAL_IB4775AA	Poultry	Chicken_boneless breast	2019	Thailand	209880	76636	76636	70	70
SAMN18292721	SAL_IB4801AA	Poultry	Chicken_boneless breast	2019	Thailand	275999	267584	267584	70	70
SAMN18292696	SAL_IB4830AA	Poultry	Chicken_boneless breast	2019	Thailand	71336	5904	70	70	70
SAMN18292689	SAL_IB4837AA	Poultry	Chicken_boneless breast	2019	Thailand	276010	276010	276010	276010	70
SAMN20666000	SAL_JB7164AA	Human	Homo sapiens; human	2017	United Kingdom	142868	5904	70	70	70
SAMN22867131	SAL_KB2528AA	Human	Homo sapiens; human	2021	United Kingdom	291052	125456	122414	70	70
SAMN22963605	SAL_KB2877AA	Human	Homo sapiens; human	2021	United Kingdom	291206	125456	122414	70	70
SAMEA12866686	SAL_LB1341AA	Swine	Sus scrofa domesticus; Retail Pork	2019	Vietnam	298808	268380	65085	70	70
SAMN26631407	SAL_LB3301AA	Human	Homo sapiens; human	2022	United Kingdom	300542	300542	300542	70	70
SAMN26680508	SAL_LB3562AA	Water/River	environmental-water; water canal	2019	Mexico	300693	150075	70	70	70
SAMEA13757011	SAL_LB4155AA	Human	Stool	2021	South Africa	300671	300671	300671	300671	70
SAMN27110961	SAL_LB4638AA	Soil/Dust	environmental-factory/production facility; dam	2021	Mexico	301958	301958	70	70	70
SAMN27352659	SAL_LB5473AA	Water/River	environmental-water| environmental-factory/production facility; irrigation canal	2020	Chile	302774	302774	302774	302774	70
SAMN27308240	SAL_LB5649AA	Water/River	environmental-farm, water; irrigation canal	2019	Chile	302727	227696	212717	71514	70
SAMN27754216	SAL_LB6927AA	Human	Homo sapiens; human	2022	United Kingdom	303877	303877	303877	303877	70
SAMN27754185	SAL_LB6957AA	Human	Homo sapiens; human	2022	United Kingdom	303852	303852	70	70	70
SAMN27643056	SAL_LB7137AA	Human	Homo sapiens; human	2022	United Kingdom	303426	125456	122414	70	70
SAMN28495518	SAL_MB1656AA	Water/River	environmental-water; fresh water stream	2021	Brazil	309005	309005	309005	309005	70
SAMN29012339	SAL_MB6918AA	Water/River	environmental-factory/production facility| environmental-water; dam water	2021	Brazil	311763	311763	311763	311763	70
SAMN29012258	SAL_MB6920AA	Water/River	environmental-factory/production facility| environmental-water; dam water	2021	Brazil	311754	311754	311754	311754	70
SAMN29209705	SAL_MB7568AA	Human	Homo sapiens; human	2022	United Kingdom	311937	311937	311937	70	70
SAMN29334503	SAL_MB8871AA	Water/River	environmental-water; fresh water stream	2019	Brazil	313137	313137	313137	70	70
SAMEA110329226	SAL_MB9876AA	Human	Stool	2022	South Africa	313794	313794	313794	300671	70
SAMN29757287	SAL_NB0553AA	Human	Homo sapiens; human	2022	United Kingdom	314528	314528	70	70	70
SAMN29610816	SAL_NB1075AA	Human	Homo sapiens; human	2022	United Kingdom	314863	314863	314863	70	70
SAMN29907723	SAL_NB3286AA	Human	Homo sapiens; human	2022	United Kingdom	316264	314528	70	70	70
SAMN30267172	SAL_NB6259AA	Human	Homo sapiens; human	2022	United Kingdom	318849	318849	318849	70	70
SAMN30758712	SAL_OB1603AA	Human	Homo sapiens; human	2022	United Kingdom	323194	5904	70	70	70
SAMN31137607	SAL_OB6295AA	Water/River	environmental-water; river	2021	Mexico	326891	326891	70	70	70
SAMN31142762	SAL_OB6504AA	Water/River	environmental-water; river	2019	Chile	327067	327067	327067	70	70
SAMN31145791	SAL_OB6730AA	Human	Homo sapiens	2017	Denmark	333955	65085	65085	70	70
SAMN31483993	SAL_PB1237AA	Fish	fish| other animal; frozen parrot fish	2022	Indonesia	331452	331452	331452	331452	70
SAMN31581529	SAL_PB4316AA	Water/River	environmental; Creek	2021	Chile	332682	332682	332682	302774	70
SAMN30025439	SAL_PB5224AA	Poultry	Animal-Poultry-Meat	2019	Dominican Republic	333836	333836	207904	70	70
SAMN30025400	SAL_PB5228AA	Poultry	Animal-Poultry-Meat	2019	Dominican Republic	333833	138384	70	70	70
SAMN30025399	SAL_PB5229AA	Swine	Animal-Swine-Meat	2019	Dominican Republic	333528	120302	70	70	70
SAMN30024464	SAL_PB5254AA	Swine	Animal-Swine-Meat	2019	Dominican Republic	70	70	70	70	70
SAMN30024463	SAL_PB5255AA	Swine	Animal-Swine-Meat	2019	Dominican Republic	333524	333524	70	70	70
SAMN31660212	SAL_PB5387AA	Water/River	environmental-factory/production facility| environmental-water; Irrigation canal	2021	Mexico	333801	150075	70	70	70
SAMN31660221	SAL_PB5477AA	Water/River	environmental-water; Pond	2021	Mexico	333714	150075	70	70	70
SAMN32058369	SAL_PB9857AA	Human	Homo sapiens; human	2022	United Kingdom	338186	338186	338186	70	70
SAMN32618439	SAL_QB4996AA	Human	Homo sapiens; human	2022	United Kingdom	344364	344364	344364	70	70
SAMN34114468	SAL_RB7380AA	Animal-related	Farm	2022	Cambodia	323194	5904	70	70	70
SAMN34132661	SAL_RB7472AA	Water/River	environmental-water; fresh water stream	2021	Brazil	355432	313137	313137	70	70
SAMN34132659	SAL_RB7475AA	Water/River	environmental-water; fresh water stream	2021	Brazil	355431	355431	355431	70	70
SAMN34132440	SAL_RB7522AA	Water/River	environmental-water; fresh water stream	2021	Brazil	355333	355333	311754	311754	70
SAMN34132341	SAL_RB7534AA	Water/River	environmental-water; fresh water stream	2021	Brazil	355324	355324	311754	311754	70
SAMN34178802	SAL_RB8349AA	Water/River	environmental-water; fresh water stream	2022	Brazil	355866	355866	355866	355866	70
SAMN34178718	SAL_RB8369AA	Water/River	environmental-water; fresh water stream	2022	Brazil	355857	355857	355857	311754	70
SAMN34178602	SAL_RB8405AA	Water/River	environmental-water| environmental-factory/production facility; dam water	2022	Brazil	355838	355838	355838	355838	70
SAMN34179863	SAL_RB8545AA	Water/River	environmental-water; fresh water stream	2022	Brazil	355892	355324	311754	311754	70
SAMN34178828	SAL_RB8671AA	Water/River	environmental-water; River	2021	Chile	355943	227696	212717	71514	70
SAMN34312565	SAL_RB9495AA	Fish	fish; frozen gutted scaled tilapia	2023	Thailand	356715	356715	338186	70	70
SAMN36772653	SAL_TB2157AA	Swine	Sus scrofa domesticus; Large Intestine (Sus scrofa domesticus)	2022	United States	368160	368160	70	70	70
SAMN36716514	SAL_TB2627AA	Water/River	environmental-water; River	2022	Mexico	367564	150075	70	70	70
SAMN36716096	SAL_TB2665AA	Water/River	environmental-water; fresh water stream	2022	Brazil	367861	367861	251857	70	70
SAMN31111113	SAL_TB8069AA	Human	Homo sapiens; human	2022	United Kingdom	372448	372448	225743	225743	70
SAMN37792111	SAL_UB6451AA	Swine	pork; ground pork	2022	Mexico	378941	150075	70	70	70
SAMN39333706	SAL_WB6220AA	Water/River	environmental-water; Stream	2022	Brazil	394853	394853	394853	70	70
SAMN39333715	SAL_WB6237AA	Water/River	environmental-water; Stream	2022	Brazil	394871	394853	394853	70	70
SAMN39969132	SAL_XB2862AA	Swine	Pork (cecal content)	2023	Mexico	400828	393351	70	70	70
SAMN03490502	SAL_AA7257AA	Human	Homo sapiens; Age: 20-29; stool	2015	United States	169	166	163	163	87
SAMN03492327	SAL_BA5659AA	Human	Homo sapiens; stool	2006	Argentina	33201	33201	33201	33201	87
SAMN03492332	SAL_BA5673AA	Human	Homo sapiens; stool	2009	Argentina	33203	33203	14138	87	87
SAMN03479888	SAL_BA8430AA	Human	Homo sapiens; human	2014	United Kingdom	87	87	87	87	87
SAMN05291757	SAL_GA8043AA	Shellfish	SQUID	2001	Taiwan	49211	6029	6029	87	87
SAMN03743889	SAL_HA1065AA	Poultry	chicken	2006	Brazil	51302	51302	51302	87	87
SAMN07739146	SAL_LA9531AA	Human	Homo sapiens; feces	2013	Australia	91272	91272	415	87	87
SAMN08035456	SAL_MA7243AA	Human	Age: 40-49; stool	2017	United States	98320	98320	7228	7228	87
SAMN09475825	SAL_QA7839AA	Human	Homo sapiens; human	2010	United Kingdom	130066	130066	2194	87	87
SAMEA4697702	SAL_RA2393AA	Human	Homo sapiens; feces	2010	Austria	133221	133221	133221	87	87
SAMN08387064	SAL_TA7120AA	Avian	veterinary clinical/research| other animal; feces (Coturnix coturnix)	2015	Brazil	151590	115795	58725	87	87
SAMN12993746	SAL_AB1924AA	Human	Homo sapiens; stool	2008	Canada	209131	209131	209131	87	87
SAMN12993769	SAL_AB2007AA	Human	Homo sapiens; stool	2010	Canada	209134	53931	53931	619	87
SAMN10764971	SAL_CB2719AA	Poultry	poultry	1987	United Kingdom	223917	214823	5255	87	87
SAMN16248630	SAL_EB5772AA	Poultry	chicken	2010	Canada	244394	244394	244394	87	87
SAMN17727226	SAL_GB1284AA	Human	Homo sapiens; stool	2012	Canada	258508	258508	37315	2424	87
SAMN17978331	SAL_GB3325AA	Human	Homo sapiens; blood	2013	Canada	260540	1998	1958	87	87
SAMN18072279	SAL_GB4090AA	Human	Homo sapiens; stool	2009	Canada	261889	87	87	87	87
SAMN18444659	SAL_HB0026AA	Human	Homo sapiens; stool	2012	Canada	265162	265162	265162	87	87
SAMN18683410	SAL_HB3822AA	Poultry	raw intact chicken	2021	United States	267468	267468	267468	13509	87
SAMN19238251	SAL_HB9090AA	Human	Homo sapiens	2016	China	77184	77184	7228	7228	87
SAMN18028218	SAL_IB0011AA	Human	Homo sapiens; stool	2011	Canada	87	87	87	87	87
SAMEA111476705	SAL_OB9019AA	Human	Clinical	2015	Portugal	336741	336741	336741	87	87
SAMEA111476702	SAL_OB9022AA	Human	Clinical	2014	Portugal	336740	336740	336740	336740	87
SAMEA111482299	SAL_OB9931AA	Human	Clinical	2018	Portugal	337061	337061	112261	87	87
SAMEA112913223	SAL_RB9900AA	Human	Homo sapiens; not provided	2013	Belgium	22817	503	503	503	87
SAMEA114703641	SAL_VB8157AA	Human	Clinical	2016	Portugal	47722	47722	24982	24982	87
SAMN03492333	SAL_BA5671AA	Human	Homo sapiens; stool	2008	Argentina	33197	33197	33197	87	87
SAMN02934451	SAL_DA5296AA	Human	Homo sapiens; stool	2014	United States	16051	10145	10145	10145	87
SAMN10392970	SAL_VA3318AA	Bovine	beef (roasted):foodon_03311662; beef; roasted beef	2008	Brazil	37593	37593	17277	87	87
SAMN30652582	SAL_OB2289AA	Poultry	Poultry	2020	Saudi Arabia	284254	7710	7710	7228	87
SAMN32951887	SAL_QB8322AA	Human	Homo sapiens; diarrheal stool	2021	Kuwait	347391	347391	347391	7228	87
SAMN32951886	SAL_QB8323AA	Human	Homo sapiens; diarrheal stool	2018	Kuwait	347389	94879	7710	7228	87
SAMEA112912404	SAL_SB0345AA	Poultry	Gallus gallus; not provided	2001	Austria	361407	361407	361407	87	87
SAMEA112912126	SAL_SB0489AA	Poultry	Gallus gallus; not provided	2012	Austria	361553	361553	361553	87	87
SAMEA2159409	SAL_AA8731AA	Human	blood; Homo sapiens	2005	Argentina	38483	38483	38483	87	87
SAMEA2159950	SAL_AA8732AA	Human	feces; Homo sapiens	1995	Argentina	38482	38482	5255	87	87
SAMEA2157002	SAL_AA8733AA	Human	feces; Homo sapiens	2012	Argentina	38481	38481	38481	38481	87
SAMEA2156540	SAL_AA8734AA	Human	feces; Homo sapiens	2011	Argentina	38480	38480	38480	87	87
SAMN03400124	SAL_BA1096AA	Human	Homo sapiens; stool	2010	United States	36690	14394	87	87	87
SAMN02844408	SAL_BA1841AA	Unspecified Meat	dog treat:foodon_00002712; animal feed; dog treat	2007	United States	36086	36086	36086	36086	87
SAMN02918519	SAL_BA2250AA	Animal Feed	chicken breast:foodon_00002703, pet treat:genepio_0001056; animal feed; pet treat chicken breast strip	2008	China	35744	35744	35744	87	87
SAMEA2063336	SAL_BA3812AA	Human	Homo sapiens; feces	2012	South Africa	34533	1998	1958	87	87
SAMEA2063188	SAL_BA3848AA	Human	Homo sapiens; feces	2008	South Africa	34241	34241	34241	87	87
SAMEA2063186	SAL_BA3853AA	Human	Homo sapiens; urine	2007	South Africa	34370	34241	34241	87	87
SAMEA2062730	SAL_BA4029AA	Human	Homo sapiens; urine	2010	South Africa	34408	1998	1958	87	87
SAMEA2062721	SAL_BA4047AA	Human	Homo sapiens; feces	2006	South Africa	41304	34241	34241	87	87
SAMEA2062714	SAL_BA4061AA	Human	Homo sapiens; blood	2009	South Africa	34386	34241	34241	87	87
SAMEA2062352	SAL_BA4121AA	Human	Homo sapiens; feces	2011	South Africa	41316	1998	1958	87	87
SAMEA1712500	SAL_BA5200AA	Human	Homo sapiens; blood	1996	Malawi	33253	33253	33218	87	87
SAMEA1712303	SAL_BA5230AA	Human	Homo sapiens; blood	2008	Malawi	33550	33240	747	87	87
SAMEA1712253	SAL_BA5629AA	Human	Homo sapiens; blood	2009	Malawi	33240	33240	747	87	87
SAMEA1712316	SAL_BA5638AA	Human	Homo sapiens; blood	2001	Malawi	33232	33232	33218	87	87
SAMEA1712485	SAL_BA5658AA	Human	Homo sapiens; blood	1997	Malawi	33218	33218	33218	87	87
SAMEA1712398	SAL_BA5668AA	Human	Homo sapiens; blood	2010	Malawi	33208	33208	12559	87	87
SAMEA1712318	SAL_BA5670AA	Human	Homo sapiens; blood	2007	Malawi	33206	33206	747	87	87
SAMEA1030774	SAL_BA7334AA	Human	blood; Homo sapiens	2009	United Kingdom	31925	31925	5255	87	87
SAMEA1030786	SAL_BA7340AA	Human	blood; Homo sapiens	2008	United Kingdom	31921	31921	26381	87	87
SAMEA1030768	SAL_BA7351AA	Human	Homo sapiens; blood	2005	United Kingdom	31915	31915	304	87	87
SAMN03480191	SAL_BA7824AA	Human	Homo sapiens; human	2014	United Kingdom	31629	31629	7710	7228	87
SAMN03479415	SAL_BA9399AA	Human	Homo sapiens; human	2014	United Kingdom	30464	30464	7710	7228	87
SAMN03478157	SAL_CA1741AA	Human	Homo sapiens; human	2015	United Kingdom	28741	7710	7710	7228	87
SAMN03477419	SAL_CA2642AA	Human	Homo sapiens; human	2014	United Kingdom	28098	7710	7710	7228	87
SAMN03476994	SAL_CA3055AA	Human	Homo sapiens; human	2014	United Kingdom	7710	7710	7710	7228	87
SAMN03469760	SAL_CA5104AA	Human	Homo sapiens; human	2014	United Kingdom	25966	7710	7710	7228	87
SAMN03469172	SAL_CA5273AA	Human	Homo sapiens; human	2014	United Kingdom	25833	25833	7228	7228	87
SAMN03468725	SAL_CA5617AA	Human	Homo sapiens; human	2015	United Kingdom	25505	25505	7710	7228	87
SAMN03466218	SAL_CA6252AA	Human	Homo sapiens; human	2014	United Kingdom	24992	24992	7952	374	87
SAMN03466064	SAL_CA6406AA	Human	Homo sapiens; human	2014	United Kingdom	16051	10145	10145	10145	87
SAMN03165674	SAL_CA8684AA	Poultry	Gallus gallus; chicken	2007	Belgium	22841	22841	22841	22841	87
SAMN03165685	SAL_CA8690AA	Human	Homo sapiens; human	2011	Belgium	22835	22835	22835	22835	87
SAMN03165678	SAL_CA8728AA	Poultry	Gallus gallus; broiler chicken	2012	Belgium	22800	22800	22800	87	87
SAMN02843782	SAL_CA9728AA	Plant	thyme leaves	2003	Netherlands	21991	21991	21991	87	87
SAMN02844123	SAL_DA0138AA	Shellfish	imitation crab meat	2004	China	21655	21655	21655	87	87
SAMN03169418	SAL_DA0612AA	Human	Homo sapiens; human	2013	United Kingdom	21257	1998	1958	87	87
SAMN03168627	SAL_DA1210AA	Human	Homo sapiens; human	2012	United Kingdom	2109	1358	413	87	87
SAMN02344852	SAL_DA1920AA	Rabbit/Hare	frozen rabbit	2010	China	20096	20096	20096	87	87
SAMN02699580	SAL_DA3016AA	Avian	Avian Feces	2003	United States	19262	19262	14279	87	87
SAMN02844881	SAL_DA5889AA	Rabbit/Hare	rabbit, whole, skinless, bone in	2010	China	16960	16960	16960	16960	87
SAMN02732374	SAL_DA7368AA	Human	Homo sapiens; stool	2014	United States	171	171	163	163	87
SAMEA788631	SAL_DA8351AA	Human	Homo sapiens; blood	2002	Malawi	14852	14852	14852	87	87
SAMN02676348	SAL_DA8912AA	Human	stool; Homo sapiens	2008	United States	14394	14394	87	87	87
SAMN02676323	SAL_DA8914AA	Human	Homo sapiens; stool	2013	United States	5730	5730	402	87	87
SAMN02676304	SAL_DA8915AA	Human	Homo sapiens; stool	2013	United States	166	166	163	163	87
SAMN02676347	SAL_DA8969AA	Human	Homo sapiens; urine	2006	United States	87	87	87	87	87
SAMN02646976	SAL_DA9040AA	Human	Homo sapiens; feces	2000	United States	14289	14289	14289	87	87
SAMN02647010	SAL_DA9047AA	Human	Homo sapiens; feces	2011	United States	14282	7216	1958	87	87
SAMN02646987	SAL_DA9051AA	Human	Homo sapiens; feces	2001	United States	14279	14279	14279	87	87
SAMN02384220	SAL_DA9302AA	Swine	Animal - Porcine-Feces	1999	Canada	14045	14045	14045	87	87
SAMN02384213	SAL_DA9309AA	Poultry	Animal - Chicken growers	2009	Canada	13509	13509	13509	13509	87
SAMN02384210	SAL_DA9312AA	Animal-related	Environment - Litter/Manure	2008	Canada	14036	14036	14036	14036	87
SAMN02384208	SAL_DA9314AA	Poultry	Animal - Chicken-Litter	1996	Canada	14035	14035	14021	87	87
SAMN02384194	SAL_DA9328AA	Avian	Animal - Chicken-Environment swab	1997	Canada	14021	14021	14021	87	87
SAMN02384193	SAL_DA9329AA	Animal-related	Animal - Chicken-Environment swab	1998	Canada	14020	14020	14020	87	87
SAMN02378111	SAL_DA9901AA	Poultry	chicken breast	2010	United States	13509	13509	13509	13509	87
SAMN02345321	SAL_EA0746AA	Plant	szechuan pepper	2011	China	12788	12788	12788	10145	87
SAMN02843750	SAL_EA2835AA	Shellfish	frozen squid	2003	China	11253	11253	11253	87	87
SAMN02847696	SAL_EA2894AA	Fish	tilapia	2013	China	11205	11205	402	87	87
SAMN04014792	SAL_EA4167AA	Human	Homo sapiens; stool/fecal	2015	United States	10145	10145	10145	10145	87
SAMN02844206	SAL_EA6457AA	Unspecified Meat	dog treat:foodon_00002712; animal feed; dog chews	2005	China	8257	8257	8257	87	87
SAMN02847557	SAL_EA6853AA	Plant	papaya	2012	Mexico	7952	7952	7952	374	87
SAMN04450830	SAL_EA9591AA	Human	Age: 50-59; stool	2015	United States	5566	87	87	87	87
SAMN02844233	SAL_EA9900AA	Avian	chicken:foodon_03411457, dog treat:foodon_00002712; animal feed; chicken jerky dog treat	2005	China	5389	5389	5389	5389	87
SAMN02847432	SAL_FA1426AA	Soil/Dust	environmental swab	2012	United States	4082	4082	4082	87	87
SAMN04577088	SAL_FA3292AA	Human	Homo sapiens; feces	2016	United States	241	241	163	163	87
SAMN03800220	SAL_FA5011AA	Human	Homo sapiens; stool	2010	Chile	766	766	766	766	87
SAMN03800219	SAL_FA5012AA	Avian	Larus dominicanus; feces	2008	Chile	1037	1037	1037	87	87
SAMN03800210	SAL_FA5021AA	Avian	Gallus gallus domesticus; feces	2009	Chile	1032	1032	766	766	87
SAMN03800260	SAL_FA5338AA	Avian	Gallus gallus domesticus; feces	2013	Chile	772	761	761	760	87
SAMN03800231	SAL_FA5351AA	Human	Homo sapiens; stool	2012	Chile	760	760	760	760	87
SAMN03800228	SAL_FA5354AA	Human	Homo sapiens; stool	2011	Chile	757	757	757	757	87
SAMN04609912	SAL_FA5547AA	Human	Age: 20-29; stool	2016	United States	589	87	87	87	87
SAMN04992710	SAL_FA6818AA	Human	Feces; Homo sapiens	2016	United States	39931	39931	12788	10145	87
SAMN03784389	SAL_GA2999AA	Human	homo sapiens; Urine	1996	United States	42995	42995	42995	87	87
SAMN03784366	SAL_GA3022AA	Human	homo sapiens	2004	United States	42979	42978	14279	87	87
SAMN03784365	SAL_GA3023AA	Human	homo sapiens	2005	United States	42978	42978	14279	87	87
SAMN03784358	SAL_GA3030AA	Swine	Pig; Ready to eat product	2002	United States	42648	42648	42648	87	87
SAMN02941053	SAL_GA3045AA	Human	homo sapiens	2009	United States	42961	37430	747	87	87
SAMN02941049	SAL_GA3049AA	Human	homo sapiens; Blood	1998	United States	42957	42957	14279	87	87
SAMN02368559	SAL_GA3632AA	Human	Homo sapiens; human	2002	Taiwan	42450	42450	42450	87	87
SAMN02368558	SAL_GA3633AA	Bovine	Cooked beef	1999	China	42449	42449	42449	87	87
SAMN05346394	SAL_GA4741AA	Human	Age: 60-69; stool	2016	United States	45709	7710	7710	7228	87
SAMN05437756	SAL_GA6605AA	Human	Age: 90-99; stool	2016	United States	48035	39931	12788	10145	87
SAMN02846377	SAL_HA1137AA	Dairy	morbier cheese	2009	France	51467	51467	51467	7228	87
SAMN02846376	SAL_HA1139AA	Dairy	morbier cheese	2009	France	51484	51467	51467	7228	87
SAMN06073966	SAL_HA8445AA	Human	Homo sapiens; feces	1996	Brazil	57242	57229	17277	87	87
SAMN06073788	SAL_HA8465AA	Avian	Raw Chicken Sausage	1994	Brazil	57295	57295	37553	87	87
SAMN06073780	SAL_HA8466AA	Human	Homo sapiens; feces	1995	Brazil	57284	57284	57284	87	87
SAMN06074017	SAL_HA8476AA	Human	Homo sapiens; feces	2000	Brazil	57220	57218	14193	87	87
SAMN06074000	SAL_HA8492AA	Human	Homo sapiens; feces	1999	Brazil	57267	57267	57267	87	87
SAMN06074003	SAL_HA8495AA	Composite Food	Homemade Mayonnaise	1998	Brazil	57268	57268	14193	87	87
SAMN06074013	SAL_HA8506AA	Human	Homo sapiens; feces	1997	Brazil	57252	57252	57252	87	87
SAMN06074067	SAL_HA8517AA	Human	Homo sapiens; feces	2005	Brazil	57259	57259	57217	87	87
SAMN06074077	SAL_HA8525AA	Unspecified Meat	Pie	2003	Brazil	57234	57234	57234	87	87
SAMN06074035	SAL_HA8539AA	Composite Food	Homemade Mayonnaise	2001	Brazil	57209	57209	14193	87	87
SAMN06074032	SAL_HA8540AA	Human	Homo sapiens; feces	2002	Brazil	57207	57207	14193	87	87
SAMN06074108	SAL_HA8556AA	Human	Meconium	2004	Brazil	57226	57226	37589	87	87
SAMN06074048	SAL_HA8558AA	Human	Homo sapiens; feces	2012	Brazil	57212	57212	57212	87	87
SAMN06074059	SAL_HA8568AA	Human	Homo sapiens; feces	2009	Brazil	57211	57211	17277	87	87
SAMN06074109	SAL_HA9374AA	Soil/Dust	Shoe Cover's of the Farm's Workers	2010	Brazil	58736	57215	17277	87	87
SAMN06074133	SAL_HA9393AA	Poultry	Pecked Egg/Organs	2007	Brazil	44826	44826	17277	87	87
SAMN06074140	SAL_HA9428AA	Poultry	chicken	1990	Brazil	58705	58705	58705	87	87
SAMN06074160	SAL_HA9445AA	Human	Homo sapiens	1969	Brazil	58809	58670	17277	87	87
SAMN06074158	SAL_HA9446AA	Poultry	chicken	1981	Brazil	58811	58811	58811	87	87
SAMN06074161	SAL_HA9447AA	Human	Homo sapiens	1968	Brazil	58769	58769	58769	87	87
SAMN06074189	SAL_HA9468AA	Human	Homo sapiens; feces	2013	Brazil	58699	57215	17277	87	87
SAMN06074200	SAL_HA9489AA	Poultry	hen egg (whole):foodon_03316061; avian, eggs; egg	2016	Brazil	58654	58654	58654	87	87
SAMN06074211	SAL_HA9553AA	Human	Homo sapiens; Coproculture	2014	Brazil	58652	58652	58652	87	87
SAMN06217839	SAL_IA0333AA	Human	Homo sapiens; feces	2016	United States	59410	59410	7952	374	87
SAMN06248333	SAL_IA0734AA	Human	Homo sapiens; human	2016	United Kingdom	785	87	87	87	87
SAMN06248206	SAL_IA0842AA	Human	Homo sapiens; human	2016	United Kingdom	366	241	163	163	87
SAMN06247305	SAL_IA1728AA	Human	Homo sapiens; human	2016	United Kingdom	59942	59942	7228	7228	87
SAMN06278557	SAL_IA3133AA	Human	Homo sapiens; human	2016	United Kingdom	61414	61414	12788	10145	87
SAMN06278236	SAL_IA3463AA	Human	Homo sapiens; human	2015	United Kingdom	61242	7710	7710	7228	87
SAMN06278865	SAL_IA3669AA	Human	Homo sapiens; human	2015	United Kingdom	241	241	163	163	87
SAMN06286289	SAL_IA3881AA	Human	Homo sapiens; human	2015	United Kingdom	304	304	304	87	87
SAMN06285523	SAL_IA4344AA	Human	Homo sapiens; human	2016	United Kingdom	62126	62126	7710	7228	87
SAMN06285447	SAL_IA4399AA	Human	Homo sapiens; human	2015	United Kingdom	62090	374	374	374	87
SAMEA72580168	SAL_IA4751AA	Human	Homo sapiens; human	2016	Ireland	1358	1358	413	87	87
SAMEA80839918	SAL_IA5710AA	Human	Homo sapiens; human	2015	Ireland	304	304	304	87	87
SAMEA80839168	SAL_IA5711AA	Human	Homo sapiens; human	2015	Ireland	298	298	298	298	87
SAMN06758376	SAL_JA2454AA	Human	Age: 40-49; stool	2017	United States	69090	69090	7952	374	87
SAMN07146565	SAL_JA5163AA	Human	Homo sapiens	1976	United States	71843	71843	71843	87	87
SAMN02844409	SAL_JA9650AA	Rabbit/Hare	other animal; frozen rabbit	2006	China	74201	74201	74201	87	87
SAMN07274007	SAL_KA1763AA	Human	Age: 10-19	2017	United States	76757	76757	7952	374	87
SAMN07490546	SAL_KA8553AA	Human	Age: 60-69; stool	2017	United States	82443	82443	82443	374	87
SAMN07739151	SAL_LA9376AA	Human	Homo sapiens; feces	2013	Australia	91429	91429	91429	374	87
SAMN07739150	SAL_LA9377AA	Human	Homo sapiens; feces	2013	Australia	91430	91430	91429	374	87
SAMN07739248	SAL_LA9407AA	Human	Homo sapiens; feces	2017	Australia	1554	1554	1554	503	87
SAMN07739163	SAL_LA9462AA	Human	Homo sapiens; feces	2014	Australia	91308	91308	91308	87	87
SAMN07739118	SAL_LA9475AA	Human	Homo sapiens; feces	2007	Australia	91323	91323	91323	91323	87
SAMN07739120	SAL_LA9477AA	Human	Homo sapiens; feces	2008	Australia	91317	91317	91317	91317	87
SAMN07739121	SAL_LA9478AA	Human	Homo sapiens; feces	2008	Australia	91318	91318	91318	87	87
SAMN07739122	SAL_LA9479AA	Human	Homo sapiens; feces	2009	Australia	91319	91319	91319	91319	87
SAMN07739124	SAL_LA9481AA	Human	Homo sapiens; feces	2010	Australia	91321	91321	34402	412	87
SAMN07739133	SAL_LA9486AA	Human	Homo sapiens; feces	2011	Australia	91516	91516	41327	87	87
SAMN07739130	SAL_LA9493AA	Human	Homo sapiens; feces	2011	Australia	90691	90691	90691	492	87
SAMN07739111	SAL_LA9505AA	Human	Homo sapiens; feces	2004	Australia	91343	91343	91343	87	87
SAMN07739139	SAL_LA9529AA	Human	Homo sapiens; feces	2012	Australia	91273	91273	91273	412	87
SAMN07739147	SAL_LA9532AA	Human	Homo sapiens; feces	2013	Australia	91271	2234	417	417	87
SAMN07739246	SAL_LA9534AA	Human	Homo sapiens; feces	2017	Australia	91278	91278	7952	374	87
SAMN07761001	SAL_MA1003AA	Human	Homo sapiens	2014	United States	918	87	87	87	87
SAMEA104349008	SAL_MA1147AA	Human	Homo sapiens; human	2017	Ireland	87	87	87	87	87
SAMEA104289716	SAL_MA3753AA	Human	Faeces	2016	Australia	94879	94879	7710	7228	87
SAMEA104289696	SAL_MA3773AA	Human	Faeces	2016	Australia	418	418	415	87	87
SAMN08181998	SAL_NA2488AA	Human	Age: 60-69; stool	2017	United States	102581	102581	12788	10145	87
SAMN08361680	SAL_NA5465AA	Human	Age: 20-29; stool	2017	United States	2121	1358	413	87	87
SAMN08377133	SAL_NA5711AA	Human	Age: 50-59; stool	2018	United States	84718	87	87	87	87
SAMN08536259	SAL_OA0339AA	Human	Age: 40-49; stool	2018	United States	109594	109594	109594	10145	87
SAMN08797482	SAL_OA6061AA	Human	Homo sapiens; human	2017	United Kingdom	96305	82443	82443	374	87
SAMN08797982	SAL_OA6383AA	Human	Homo sapiens; human	2017	United Kingdom	7293	7293	304	87	87
SAMN08797762	SAL_OA6530AA	Human	Homo sapiens; human	2017	United Kingdom	111804	111804	111804	7228	87
SAMN08796758	SAL_OA6828AA	Human	Homo sapiens; human	2017	United Kingdom	82443	82443	82443	374	87
SAMN08795993	SAL_OA7050AA	Human	Homo sapiens; human	2017	United Kingdom	111802	7710	7710	7228	87
SAMN08823961	SAL_OA8282AA	Human	Age: 5-9; stool	2018	United States	72037	60341	492	492	87
SAMN08823328	SAL_OA8412AA	Human	Homo sapiens; human	2017	United Kingdom	115600	115600	374	374	87
SAMN08823257	SAL_OA8483AA	Human	Homo sapiens; human	2017	United Kingdom	96297	96297	96297	374	87
SAMN08823035	SAL_OA8599AA	Human	Homo sapiens; human	2017	United Kingdom	115470	7710	7710	7228	87
SAMN08825432	SAL_OA9466AA	Human	Homo sapiens; human	2017	United Kingdom	113071	7710	7710	7228	87
SAMN09227996	SAL_PA7965AA	Human	Homo sapiens; human	2016	United Kingdom	122144	122144	122144	374	87
SAMN09233659	SAL_PA8352AA	Human	Homo sapiens; human	2007	United Kingdom	122273	122273	122273	87	87
SAMN09433685	SAL_QA5419AA	Human	Homo sapiens; human	2015	United Kingdom	152240	152240	7952	374	87
SAMN09445458	SAL_QA5837AA	Human	Homo sapiens; human	2018	United Kingdom	10064	10064	10064	87	87
SAMN09504740	SAL_QA9295AA	Human	Homo sapiens; human	2011	United Kingdom	131641	25076	25076	25076	87
SAMN09531015	SAL_RA0698AA	Human	Homo sapiens; human	2018	United Kingdom	132446	7710	7710	7228	87
SAMEA4743732	SAL_RA1496AA	Human	Homo sapiens	2018	Ireland	137859	137859	24789	87	87
SAMEA4697729	SAL_RA2366AA	Human	Homo sapiens; feces	2003	Spain	136962	136962	136962	136962	87
SAMEA4697726	SAL_RA2369AA	Human	Homo sapiens; feces	2007	Austria	136965	136965	136965	133242	87
SAMEA4697714	SAL_RA2381AA	Human	Homo sapiens; feces	2008	Austria	133244	133243	133243	87	87
SAMEA4680271	SAL_RA2459AA	Human	Homo sapiens	2018	Ireland	132999	132999	132999	132999	87
SAMN09899649	SAL_SA2730AA	Human	Homo sapiens	2008	Taiwan	141363	141363	35877	87	87
SAMN09899643	SAL_SA2732AA	Human	Homo sapiens	2018	Taiwan	140765	140765	85015	87	87
SAMN09899632	SAL_SA2735AA	Human	Homo sapiens	2017	Taiwan	19616	19616	19616	87	87
SAMN09899603	SAL_SA2744AA	Human	Homo sapiens	2009	Taiwan	140792	85015	85015	87	87
SAMN09899606	SAL_SA2747AA	Human	Homo sapiens	2013	Taiwan	140793	85015	85015	87	87
SAMN09899597	SAL_SA2756AA	Human	Homo sapiens	2012	Taiwan	140768	16727	13417	87	87
SAMN09899595	SAL_SA2762AA	Human	Homo sapiens; blood	2006	Taiwan	140801	85015	85015	87	87
SAMN09899619	SAL_SA2776AA	Human	Homo sapiens	2016	Taiwan	140761	140761	140761	87	87
SAMN09899614	SAL_SA2777AA	Human	Homo sapiens	2014	Taiwan	140762	140762	85015	87	87
SAMN09899616	SAL_SA2779AA	Human	Homo sapiens; stool	2015	Taiwan	140764	140764	85015	87	87
SAMN09899651	SAL_SA2786AA	Human	Homo sapiens; stool	2010	Taiwan	140766	85015	85015	87	87
SAMN02847410	SAL_SA4376AA	Rabbit/Hare	veterinary clinical/research| other animal; frozen rabbit leg quarter	2012	China	142029	142029	142029	87	87
SAMN10086882	SAL_SA7216AA	Human	Homo sapiens; human	2018	United Kingdom	143975	7710	7710	7228	87
SAMN10098018	SAL_SA7738AA	Human	Homo sapiens; human	2018	United Kingdom	144557	144557	144557	374	87
SAMN10103490	SAL_SA7897AA	Human	Homo sapiens; human	2017	United Kingdom	144734	144734	7710	7228	87
SAMN10260855	SAL_TA2039AA	Water/River	water	2014	Chile	147599	147599	147599	147599	87
SAMEA4969778	SAL_TA3795AA	Poultry	Gallus gallus; feces	2002	Austria	149237	149237	149237	87	87
SAMEA4969777	SAL_TA3796AA	Poultry	Gallus gallus; feces	2003	Austria	149200	149200	149200	87	87
SAMEA4969800	SAL_TA3809AA	Human	Homo sapiens; feces	2005	Portugal	149206	149206	149206	87	87
SAMEA4969799	SAL_TA3810AA	Human	Homo sapiens; feces	2003	Portugal	149207	149207	149207	149207	87
SAMEA4969795	SAL_TA3814AA	Human	Homo sapiens; feces	2002	Portugal	149211	149211	149211	149211	87
SAMEA4969792	SAL_TA3817AA	Human	Homo sapiens; feces	2002	Portugal	149214	149214	149214	87	87
SAMEA4969788	SAL_TA3821AA	Human	Homo sapiens; feces	2001	Portugal	149218	149218	149218	87	87
SAMN10473151	SAL_TA8944AA	Human	Homo sapiens; human	2018	United Kingdom	154931	154931	7710	7228	87
SAMEA4895886	SAL_UA3087AA	Poultry	Broiler chicken; feces	2014	Netherlands	503	503	503	503	87
SAMEA4895884	SAL_UA3089AA	Poultry	Broiler chicken; feces	2014	Netherlands	157557	157557	157557	87	87
SAMEA4895851	SAL_UA3120AA	Human	Homo sapiens; feces	2008	Netherlands	157501	157501	1958	87	87
SAMN10576314	SAL_UA3703AA	Human	Homo sapiens; human	2018	United Kingdom	158966	7710	7710	7228	87
SAMEA7176585	SAL_UA7224AA	Human	Human, Stool	2018	South Africa	161251	25502	25502	87	87
SAMN10848665	SAL_VA1064AA	Human	Homo sapiens; human	2018	United Kingdom	166843	166843	7710	7228	87
SAMN10854772	SAL_VA1383AA	Human	Homo sapiens; human	2011	United Kingdom	167177	167177	167177	87	87
SAMN10867026	SAL_VA2228AA	Human	Homo sapiens; human	2018	United Kingdom	168623	7710	7710	7228	87
SAMN07569104	SAL_VA4565AA	Human	Homo sapiens; food	2009	Germany	178691	178691	178691	103324	87
SAMN05389745	SAL_VA6043AA	Human	Homo sapiens; stool	1999	Italy	178733	178733	178733	87	87
SAMN05389734	SAL_VA6044AA	Rodent	Mus; gut	1994	United States	57012	43949	14279	87	87
SAMN03837472	SAL_VA6667AA	Human	Homo sapiens	1997	United States	168785	168785	14279	87	87
SAMN11124247	SAL_WA1197AA	Human	Homo sapiens; human	2015	United Kingdom	135500	7710	7710	7228	87
SAMEA5039437	SAL_WA2572AA	Avian	Chicken	2009	England	136166	136166	136166	87	87
SAMEA5039560	SAL_WA2706AA	Avian		2004	Ireland	175127	175127	175127	87	87
SAMEA5039144	SAL_WA2858AA	Reptile	Snake	2000	Austria	175048	175048	175048	87	87
SAMEA5038829	SAL_WA2971AA	Reptile	Turtle	1996	Austria	174949	167151	2367	87	87
SAMEA5038584	SAL_WA2977AA	Avian	Chicken	2008	England	174934	136107	136107	87	87
SAMEA5038552	SAL_WA2985AA	Avian	Chicken	2007	England	136172	136172	136172	87	87
SAMN11392993	SAL_WA5145AA	Human	Homo sapiens; human	2019	United Kingdom	177886	7710	7710	7228	87
SAMN11808767	SAL_XA0226AA	Equine	veterinary clinical/research| other animal; fecal swab horse	2016	Chile	181850	181850	758	758	87
SAMEA5548328	SAL_XA2683AA	Human	Homo sapiens; human	2018	Germany	2155	2155	2155	87	87
SAMEA5548180	SAL_XA2831AA	Human	Homo sapiens; human	2016	Germany	52192	2261	2261	87	87
SAMEA5548137	SAL_XA2873AA	Human	Homo sapiens; human	2016	Germany	27021	27021	27021	27021	87
SAMEA5548044	SAL_XA2966AA	Human	Homo sapiens; human	2015	Germany	40025	1998	1958	87	87
SAMEA5547984	SAL_XA3026AA	Human	Homo sapiens; human	2014	Germany	184373	184373	503	503	87
SAMN12008713	SAL_XA3479AA	Human	Homo sapiens; human	2019	United Kingdom	184708	7710	7710	7228	87
SAMN12023543	SAL_XA4166AA	Human	Homo sapiens; human	2019	United Kingdom	185531	185531	7710	7228	87
SAMN12127707	SAL_XA7102AA	Human	stool	2019	United States	185460	87	87	87	87
SAMEA5556828	SAL_XA8737AA	Human		2005	Taiwan	85015	85015	85015	87	87
SAMEA5556918	SAL_XA8764AA	Human		2007	Taiwan	16727	16727	13417	87	87
SAMEA5557017	SAL_XA8810AA	Avian	Chicken	1989	Germany	189922	189922	5255	87	87
SAMEA5557160	SAL_XA8978AA	Human	Faeces	2004	Northern Ireland	189763	189763	189763	87	87
SAMEA5557025	SAL_XA9004AA	Avian	Chicken	2000	Germany	189749	189749	5255	87	87
SAMEA5557203	SAL_XA9137AA	Human	Faeces	2001	Northern Ireland	189628	189628	189628	189628	87
SAMEA5557072	SAL_XA9323AA	Avian	Egg	1988	Germany	189397	189397	189397	87	87
SAMEA5557064	SAL_XA9325AA	Avian	Egg	1986	Germany	189399	189399	5255	87	87
SAMEA5556904	SAL_XA9422AA	Human		2004	Taiwan	189309	189309	189309	87	87
SAMEA5671162	SAL_YA4582AA	Equine	EQ_HORSE	2006	England	25830	25830	25830	87	87
SAMEA5671014	SAL_YA4679AA	Human		2001	England	30705	30705	20998	20998	87
SAMEA5670990	SAL_YA4701AA	Human		1988	England	194416	194416	194416	87	87
SAMEA5670975	SAL_YA4717AA	Human		1996	England	194410	194410	194410	87	87
SAMEA5671106	SAL_YA4765AA	Human		1994	England	194370	194370	194370	87	87
SAMEA5671362	SAL_YA4858AA	Human		1988	England	194266	194266	194266	194266	87
SAMEA5670959	SAL_YA4916AA	Human		1990	England	194212	194212	194212	87	87
SAMEA5671276	SAL_YA4968AA	Human		2000	Northern Ireland	193940	193940	149324	87	87
SAMEA5671007	SAL_YA5038AA	Avian	Chicken Eggs	2002	England	194100	30697	30690	87	87
SAMEA7113541	SAL_YA5140AA	Human	Human, Faeces	2001	Northern Ireland	193898	193898	14020	87	87
SAMEA5671640	SAL_YA5144AA	Human		2008	Northern Ireland	7007	2123	304	87	87
SAMEA5671632	SAL_YA5147AA	Human		2007	Northern Ireland	194033	194033	194033	87	87
SAMEA5670991	SAL_YA5170AA	Human		1998	England	193991	193991	193991	2385	87
SAMEA7112612	SAL_YA5196AA	Human	Human, Faeces	2003	Northern Ireland	193932	193932	25375	87	87
SAMEA5671306	SAL_YA5214AA	Human		2007	Northern Ireland	193949	193949	193949	21176	87
SAMEA5671367	SAL_YA5307AA	Human		2002	Northern Ireland	193865	30316	29972	87	87
SAMEA5671241	SAL_YA5317AA	Human		2005	Northern Ireland	193868	193868	304	87	87
SAMEA5671233	SAL_YA5319AA	Human		2005	Northern Ireland	193854	193854	193854	193854	87
SAMEA5858946	SAL_YA5320AA	Human	Human, Faeces	2000	Northern Ireland	193853	193853	193853	193853	87
SAMEA7115173	SAL_YA5334AA	Human	Human, Faeces	2002	Northern Ireland	193842	193842	193842	193842	87
SAMEA5670999	SAL_YA5341AA	Human		2001	England	193839	193839	193839	87	87
SAMEA5671376	SAL_YA5346AA	Human		2003	Northern Ireland	193835	193835	193835	193835	87
SAMEA7112930	SAL_ZA7256AA	Human		1992	England	205507	205507	205507	87	87
SAMEA7115156	SAL_ZA7276AA	Human	Human, Faeces	1998	Northern Ireland	193887	193887	193887	87	87
SAMEA7113489	SAL_ZA7371AA	Human		1987	England	205423	205423	5255	87	87
SAMEA7115205	SAL_ZA7451AA	Avian	Avian, Poultry, Chicken	1989	Argentina	205356	205356	205356	87	87
SAMN12995395	SAL_AB0046AA	Human	Homo sapiens; human	2019	United Kingdom	206133	7710	7710	7228	87
SAMN13064250	SAL_AB0545AA	Human	Homo sapiens; human	2019	United Kingdom	75749	75749	304	87	87
SAMN13264978	SAL_AB9107AA	Water/River	environmental-water; creek water	2019	Chile	214281	214281	214281	214281	87
SAMEA7113651	SAL_BB1327AA	Water/River	Water/River, Environment, Water	1993	Spain	215162	215162	215162	87	87
SAMEA7114297	SAL_BB1333AA	Human		1983	Spain	215158	215158	215158	215158	87
SAMEA7115235	SAL_BB1337AA	Human		1986	England	214684	214684	5255	87	87
SAMEA7113696	SAL_BB1563AA	Human		2009	Netherlands	214988	214988	1960	87	87
SAMEA7114747	SAL_BB1647AA	Human	Human, Faeces	2006	Northern Ireland	49647	49647	49647	87	87
SAMEA7115260	SAL_BB1778AA	Human	Human, Faeces	1999	Northern Ireland	30720	5255	5255	87	87
SAMEA7114493	SAL_BB1981AA	Human		1985	England	214595	214595	1958	87	87
SAMEA7113491	SAL_BB4871AA	Avian	Avian, Poultry, Chicken	1991	England	219902	219902	5255	87	87
SAMEA7113035	SAL_BB4977AA	Human		2003	England	219818	30697	30690	87	87
SAMEA7113062	SAL_BB5046AA	Human		1973	Germany	219784	219784	219784	219784	87
SAMEA7113841	SAL_BB5092AA	Human		2000	England	219738	219738	304	87	87
SAMEA7113492	SAL_BB5101AA	Human		1999	England	219733	219733	219733	87	87
SAMEA7113174	SAL_BB5381AA	Human	Human, Faeces	2005	Ireland	7007	2123	304	87	87
SAMEA7113277	SAL_BB5689AA	Avian		2009	Ireland	40251	7068	7068	87	87
SAMEA7115045	SAL_BB5958AA	Human	Human, Faeces	2007	Ireland	218937	218937	20669	87	87
SAMEA7115355	SAL_BB5981AA	Human	Human, Faeces	2008	Ireland	194347	21459	1960	87	87
SAMEA7113393	SAL_BB6065AA	Human	Human, Faeces	2006	Ireland	2071	1998	1958	87	87
SAMEA7114098	SAL_BB6232AA	Human	Human, Faeces	2007	Ireland	68782	1422	503	503	87
SAMN13676330	SAL_BB6791AA	Human	Homo sapiens; human	2019	United Kingdom	220358	220358	7710	7228	87
SAMN14137907	SAL_CB3069AA	Human	Homo sapiens; human	2020	United Kingdom	56357	56357	56357	87	87
SAMN14147780	SAL_CB3447AA	Fish	fish; frozen tilapia	2020	Taiwan	225702	225702	113259	87	87
SAMN14146641	SAL_CB3482AA	Avian	chicken; chicken meat	2018	Chile	225725	225725	157570	87	87
SAMN14418757	SAL_CB6628AA	Human	Homo sapiens; human	2019	United Kingdom	228487	7710	7710	7228	87
SAMN14450174	SAL_CB7531AA	Poultry	chicken; Chicken product	2013	China	229060	229060	229060	374	87
SAMN14450173	SAL_CB7532AA	Human	Homo sapiens; Diarrheal patient	2013	China	229062	229062	7952	374	87
SAMN14450172	SAL_CB7533AA	Human	Homo sapiens; Diarrheal patient	2013	China	229063	229062	7952	374	87
SAMN14450171	SAL_CB7534AA	Human	Homo sapiens; Diarrheal patient	2013	China	232105	229066	229066	374	87
SAMN14450170	SAL_CB7535AA	Human	Homo sapiens; Human blood	2012	China	229067	229067	229067	374	87
SAMN15234861	SAL_DB4258AA	Human	Homo sapiens; human	2014	China	234680	234680	7952	374	87
SAMN12204910	SAL_DB8437AA	Poultry	egg hatchery	2018	China	181307	91278	7952	374	87
SAMN12204907	SAL_DB8440AA	Poultry	broiler breeder	2018	China	181290	82443	82443	374	87
SAMN12204912	SAL_DB8443AA	Poultry	egg hatchery	2018	China	91278	91278	7952	374	87
SAMN12204951	SAL_DB8450AA	Poultry	broiler chickens	2018	China	181341	82443	82443	374	87
SAMN12204845	SAL_DB8486AA	Poultry	broiler chickens	2018	China	181271	82443	82443	374	87
SAMN12204852	SAL_DB8493AA	Poultry	egg hatchery	2018	China	143983	119517	55536	87	87
SAMN15769382	SAL_DB9523AA	Human	Homo sapiens; patient	2017	China	60035	60035	2055	87	87
SAMN15769401	SAL_DB9583AA	Human	Homo sapiens; patient	2018	China	239331	239331	239331	7228	87
SAMN15769397	SAL_DB9587AA	Human	Homo sapiens; patient	2018	China	239335	239335	96297	374	87
SAMN15769393	SAL_DB9591AA	Human	Homo sapiens; patient	2018	China	239337	239337	374	374	87
SAMN15769387	SAL_DB9598AA	Human	Homo sapiens; patient	2017	China	239347	239347	239347	374	87
SAMN15769383	SAL_DB9602AA	Human	Homo sapiens; patient	2017	China	239345	59410	7952	374	87
SAMN16192616	SAL_EB4444AA	Human	Homo sapiens; blood	2017	Canada	166	166	163	163	87
SAMN15963404	SAL_EB5880AA	Avian	Food (chicken)	2019	Belgium	27113	12622	304	87	87
SAMN16552335	SAL_EB9617AA	Human	Homo sapiens; stool	1991	United Kingdom	5459	5459	5255	87	87
SAMEA8598715	SAL_FB1306AA	Human	Human, Stool	2019	South Africa	71195	1998	1958	87	87
SAMN17917298	SAL_GB2970AA	Human	Homo sapiens; stool	2014	Canada	62172	25897	2424	2424	87
SAMN18352343	SAL_GB8328AA	Human	Homo sapiens; human	2004	United Kingdom	214586	214586	211956	87	87
SAMEA8227129	SAL_GB8485AA	Animal-related	Gallus gallus; dust sample monitoring of layers	2016	Austria	264533	2155	2155	87	87
SAMEA8227277	SAL_GB8511AA	Poultry	Gallus gallus	2016	Netherlands	2428	1358	413	87	87
SAMN18314763	SAL_HB0467AA	Human	Homo sapiens; stool	2018	Canada	7710	7710	7710	7228	87
SAMN18619795	SAL_HB1380AA	Human	Homo sapiens	2018	Australia	267165	267165	267165	7228	87
SAMN18365537	SAL_HB3947AA	Human	Homo sapiens; stool	2018	Canada	267449	82443	82443	374	87
SAMN18699351	SAL_HB4033AA	Human	Homo sapiens; human	2021	United Kingdom	1408	1408	1408	87	87
SAMN18673220	SAL_HB4395AA	Human	Homo sapiens; stool	2018	Canada	413	413	413	87	87
SAMEA8598586	SAL_HB4410AA	Human	Human, Stool	2020	South Africa	1358	1358	413	87	87
SAMEA8598869	SAL_HB5755AA	Human	Human, Stool	2021	South Africa	143975	7710	7710	7228	87
SAMN19238252	SAL_HB9089AA	Human	Homo sapiens	2016	China	271736	271736	271736	374	87
SAMN19238250	SAL_HB9091AA	Human	Homo sapiens	2016	China	271739	271739	271739	87	87
SAMN19238249	SAL_HB9092AA	Human	Homo sapiens	2016	China	271740	271740	7228	7228	87
SAMN19238247	SAL_HB9094AA	Human	Homo sapiens	2016	China	271742	271742	374	374	87
SAMN19238245	SAL_HB9096AA	Human	Homo sapiens	2016	China	271743	271743	374	374	87
SAMN19238253	SAL_HB9097AA	Human	Homo sapiens	2016	China	271744	374	374	374	87
SAMN19238243	SAL_HB9099AA	Human	Homo sapiens	2016	China	271747	374	374	374	87
SAMN18044027	SAL_IB2427AA	Human	Homo sapiens; stool	2013	Canada	54201	20902	2424	2424	87
SAMEA9966528	SAL_IB4171AA	Human	Human, Stool	2021	South Africa	275363	1998	1958	87	87
SAMN19958242	SAL_IB4547AA	Swine	wild boar	2008	Germany	275701	275701	1958	87	87
SAMN19958345	SAL_IB4552AA	Other Mammal	raccoon	2019	Germany	155765	1998	1958	87	87
SAMN19958308	SAL_IB4595AA	Canine	red fox	2017	Germany	275738	275738	275738	87	87
SAMN19958262	SAL_IB4645AA	Avian	common pheasant	2010	Germany	275783	275783	12633	87	87
SAMN19958233	SAL_IB4648AA	Feline	European wildcat	2007	Germany	275787	275787	275787	87	87
SAMN19958254	SAL_IB4654AA	Canine	red fox	2009	Germany	275830	275830	275830	87	87
SAMN19958411	SAL_IB4709AA	Canine	red fox	2020	Germany	275670	275670	275670	87	87
SAMN20748890	SAL_JB6812AA	Human	Homo sapiens; human	2021	United Kingdom	286140	286140	7710	7228	87
SAMN20335908	SAL_JB6922AA	Human	Homo sapiens	2019	Canada	185683	96868	72380	2427	87
SAMN20181503	SAL_JB7431AA	Human	Homo sapiens; human	2016	Canada	285698	285698	12788	10145	87
SAMN19025284	SAL_JB7726AA	Avian	Poultry (Meat)	1998	South Africa	285535	285535	285535	87	87
SAMN19025282	SAL_JB7728AA	Avian	Poultry (Meat)	2004	South Africa	285530	285530	285530	87	87
SAMN19025280	SAL_JB7730AA	Avian	Poultry (Meat)	2017	South Africa	52861	52861	5255	87	87
SAMN19025277	SAL_JB7733AA	Poultry	Poultry (Fecal)	1989	South Africa	7535	1998	1958	87	87
SAMN23284653	SAL_KB5438AA	Human	Homo sapiens; human	2021	United Kingdom	293070	293070	293070	7228	87
SAMN21498830	SAL_KB5711AA	Human	Homo sapiens; anal swab	2020	China	292861	292861	402	87	87
SAMEA11319823	SAL_KB5928AA	Poultry	Gallus gallus; Eggshell	2013	Spain	2157	2157	2114	87	87
SAMEA11319817	SAL_KB5934AA	Water/River	Sewage water	2007	Spain	75361	75361	75361	87	87
SAMN23637538	SAL_KB6341AA	Human	Homo sapiens; human	2021	United Kingdom	293991	7710	7710	7228	87
SAMN25809614	SAL_LB0443AA	Human	stool	2022	United States	280426	166	163	163	87
SAMN28131827	SAL_LB8085AA	Human	Homo sapiens; human	2022	United Kingdom	305022	304993	7710	7228	87
SAMN28014752	SAL_LB8512AA	Human	Homo sapiens; human	2022	United Kingdom	304993	304993	7710	7228	87
SAMEA13457525	SAL_MB1955AA	Avian	Anas platyrhynchos; duck	2020	China	307061	307061	12788	10145	87
SAMN27589665	SAL_MB2515AA	Human	Homo sapiens; human	2022	United Kingdom	307301	7710	7710	7228	87
SAMN27480570	SAL_MB2921AA	Poultry	Boot swab (Gallus gallus domesticus)	2020	Argentina	283533	283533	283533	87	87
SAMN27480517	SAL_MB2966AA	Poultry	Boot swab (Gallus gallus domesticus)	2021	Argentina	295505	283533	283533	87	87
SAMN26791311	SAL_MB3374AA	Human	Homo sapiens; stool	2017	Canada	918	87	87	87	87
SAMN30395064	SAL_NB7356AA	Human	Homo sapiens; human	2022	United Kingdom	320049	7710	7710	7228	87
SAMN30499839	SAL_NB8669AA	Water/River	environmental; creek	2020	Chile	228599	228599	228599	760	87
SAMN30652586	SAL_OB2285AA	Poultry	Poultry	2020	Saudi Arabia	284257	284257	7710	7228	87
SAMN30652585	SAL_OB2286AA	Poultry	Poultry	2020	Saudi Arabia	284255	7710	7710	7228	87
SAMN30652584	SAL_OB2287AA	Poultry	Poultry	2020	Saudi Arabia	284242	7710	7710	7228	87
SAMN30813955	SAL_OB2520AA	Water/River	environmental-water; Canal	2021	Chile	323872	323872	117514	760	87
SAMN29164748	SAL_OB7837AA	Human	Homo sapiens; feces	2018	Australia	60421	60421	2139	87	87
SAMN29164743	SAL_OB7843AA	Human	Homo sapiens; feces	2018	Australia	328606	82443	82443	374	87
SAMN29164843	SAL_OB7913AA	Human	Homo sapiens; feces	2018	Australia	328558	82443	82443	374	87
SAMN29164668	SAL_OB8009AA	Human	Homo sapiens; feces	2017	Australia	82443	82443	82443	374	87
SAMN29164755	SAL_OB8105AA	Human	Homo sapiens; feces	2018	Australia	366	241	163	163	87
SAMN29164665	SAL_OB8106AA	Human	Homo sapiens; feces	2017	Australia	329152	329152	329152	374	87
SAMEA111476704	SAL_OB9020AA	Human	Clinical	2014	Portugal	336744	336744	336744	87	87
SAMEA111476699	SAL_OB9025AA	Human	Clinical	2012	Portugal	336736	336736	336736	336736	87
SAMEA111476694	SAL_OB9030AA	Human	Clinical	2011	Portugal	336732	336732	336732	336732	87
SAMEA111476693	SAL_OB9031AA	Human	Clinical	2008	Portugal	301538	301538	301538	301538	87
SAMEA111482298	SAL_OB9932AA	Human	Clinical	2017	Portugal	337056	337056	304	87	87
SAMEA111482292	SAL_OB9938AA	Human	Clinical	2016	Portugal	337054	337054	26381	87	87
SAMEA111482283	SAL_OB9947AA	Human	Clinical	2013	Portugal	301510	301510	301510	301510	87
SAMEA111482281	SAL_OB9949AA	Human	Clinical	2013	Portugal	337043	337043	337043	87	87
SAMEA111482277	SAL_OB9953AA	Human	Clinical	2019	Portugal	337042	337042	337042	87	87
SAMEA111482272	SAL_OB9958AA	Human	Clinical	2010	Portugal	301549	301549	301549	301549	87
SAMEA111482268	SAL_OB9962AA	Human	Clinical	2009	Portugal	301550	301550	301550	301550	87
SAMN27655648	SAL_PB0255AA	Poultry	Chicken; liver	2018	China	330466	330466	7228	7228	87
SAMN27655640	SAL_PB0264AA	Poultry	Chicken	2019	China	272278	272278	109594	10145	87
SAMN27655638	SAL_PB0266AA	Poultry	Chicken	2019	China	330379	109594	109594	10145	87
SAMN27655603	SAL_PB0276AA	Poultry	Chicken; embryo	2017	China	76757	76757	7952	374	87
SAMN27655602	SAL_PB0278AA	Poultry	Chicken; liver	2017	China	330441	76757	7952	374	87
SAMN27655599	SAL_PB0281AA	Poultry	Chicken; faces	2019	China	188250	122073	402	87	87
SAMN27655588	SAL_PB0293AA	Poultry	Chicken; intestinal	2018	China	330442	230928	12788	10145	87
SAMN27655585	SAL_PB0296AA	Poultry	Chicken; embryo	2017	China	330374	96297	96297	374	87
SAMN27655556	SAL_PB0299AA	Poultry	Chicken; embryo	2018	China	330435	330357	7952	374	87
SAMN27655629	SAL_PB0304AA	Poultry	Chicken; heart	2017	China	330434	330434	7952	374	87
SAMN27655617	SAL_PB0317AA	Poultry	Chicken; liver	2019	China	330376	230928	12788	10145	87
SAMN27655612	SAL_PB0323AA	Poultry	Chicken; liver	2017	China	330381	76757	7952	374	87
SAMN27655611	SAL_PB0324AA	Poultry	Chicken; liver	2016	China	330382	96297	96297	374	87
SAMN27655575	SAL_PB0335AA	Poultry	Chicken; liver	2013	China	330371	330371	7952	374	87
SAMN27655573	SAL_PB0337AA	Poultry	Chicken; intestinal	2018	China	330372	330372	12788	10145	87
SAMN27655572	SAL_PB0339AA	Poultry	Chicken; embryo	2018	China	330357	330357	7952	374	87
SAMN27655654	SAL_PB0351AA	Poultry	Chicken; liver	2019	China	330352	253541	7228	7228	87
SAMN27655553	SAL_PB0355AA	Poultry	Chicken; liver	2015	China	330355	5752	402	87	87
SAMN31510015	SAL_PB1559AA	Human	Homo sapiens; human	2022	United Kingdom	331727	7710	7710	7228	87
SAMEA112639713	SAL_PB4440AA	Human	Stool	2022	South Africa	53125	53125	1637	87	87
SAMN31896738	SAL_PB8577AA	Human	Homo sapiens; human	2022	United Kingdom	337212	7710	7710	7228	87
SAMN32071184	SAL_PB9722AA	Human	Homo sapiens; biological sample	2021	China	338301	338301	338301	87	87
SAMN32604059	SAL_QB4845AA	Human	Homo sapiens; human	2022	United Kingdom	30693	30693	304	87	87
SAMN14861168	SAL_QB6317AA	Human	Homo sapiens; Foodbourne outbreak; feces	2016	Australia	345959	345959	7228	7228	87
SAMN14861134	SAL_QB6319AA	Human	Homo sapiens; Foodbourne outbreak; feces	2015	Australia	415	415	415	87	87
SAMN14861306	SAL_QB6413AA	Human	Homo sapiens; Foodbourne outbreak; feces	2017	Australia	7077	1637	1637	87	87
SAMN14861215	SAL_QB6436AA	Human	Homo sapiens; Foodbourne outbreak; feces	2016	Australia	345849	345849	374	374	87
SAMN14861203	SAL_QB6446AA	Human	Homo sapiens; Foodbourne outbreak; feces	2016	Australia	345842	25833	7228	7228	87
SAMN14861195	SAL_QB6454AA	Human	Homo sapiens; Foodbourne outbreak; feces	2016	Australia	345833	345833	12788	10145	87
SAMN14863077	SAL_QB6485AA	Human	Homo sapiens; Foodbourne outbreak; feces	2015	Australia	345804	345804	271736	374	87
SAMN32879826	SAL_QB7604AA	Human	Homo sapiens; human	2023	United Kingdom	346810	7710	7710	7228	87
SAMN32951888	SAL_QB8321AA	Human	Homo sapiens; diarrheal stool	2018	Kuwait	347392	347392	347392	7228	87
SAMN34179276	SAL_RB8674AA	Water/River	environmental-water; Canal	2022	Chile	355940	355940	355940	355940	87
SAMEA112912792	SAL_RB9774AA	Poultry	Gallus gallus; not provided	2019	Netherlands	360868	2155	2155	87	87
SAMEA112912776	SAL_RB9790AA	Poultry	Gallus gallus; not provided	2015	Netherlands	360788	360788	360770	87	87
SAMEA112912755	SAL_RB9811AA	Poultry	Gallus gallus; not provided	2012	Netherlands	360774	360774	22800	87	87
SAMEA112912751	SAL_RB9815AA	Poultry	Gallus gallus; not provided	2011	Netherlands	360773	360773	360773	87	87
SAMEA112913201	SAL_RB9840AA	Poultry	Gallus gallus; not provided	2018	Belgium	413	413	413	87	87
SAMEA112913185	SAL_RB9861AA	Poultry	Gallus gallus; not provided	2017	Belgium	2155	2155	2155	87	87
SAMEA112913240	SAL_RB9883AA	Human	Homo sapiens; not provided	2016	Belgium	2214	2157	2114	87	87
SAMEA112913234	SAL_RB9889AA	Human	Homo sapiens; not provided	2015	Belgium	360838	360838	360838	87	87
SAMEA112913228	SAL_RB9895AA	Human	Homo sapiens; not provided	2014	Belgium	24988	24988	304	87	87
SAMEA112913219	SAL_RB9904AA	Human	Homo sapiens; not provided	2008	Belgium	362029	362029	362029	87	87
SAMEA112913072	SAL_RB9920AA	Poultry	Gallus gallus; not provided	2017	Netherlands	362020	59910	25292	25292	87
SAMEA112913168	SAL_RB9980AA	Human	Homo sapiens; not provided	2018	Netherlands	1358	1358	413	87	87
SAMEA112913165	SAL_RB9983AA	Human	Homo sapiens; not provided	2015	Netherlands	351608	351608	351608	351608	87
SAMEA112913157	SAL_RB9991AA	Human	Homo sapiens; not provided	2013	Netherlands	360750	360750	360750	56061	87
SAMEA112913154	SAL_RB9994AA	Human	Homo sapiens; not provided	2013	Netherlands	361318	361318	21444	87	87
SAMEA112913152	SAL_RB9996AA	Human	Homo sapiens; not provided	2012	Netherlands	340178	340178	340178	7722	87
SAMEA112913146	SAL_SB0002AA	Human	Homo sapiens; not provided	2011	Netherlands	360747	360747	360747	360747	87
SAMEA112913139	SAL_SB0009AA	Human	Homo sapiens; not provided	2010	Netherlands	361305	361305	339363	339363	87
SAMEA112913125	SAL_SB0023AA	Human	Homo sapiens; not provided	2007	Netherlands	361296	361296	361296	87	87
SAMEA112913122	SAL_SB0026AA	Human	Homo sapiens; not provided	2007	Netherlands	361291	361291	361291	361291	87
SAMEA112913117	SAL_SB0031AA	Human	Homo sapiens; not provided	2006	Netherlands	361286	361286	361286	87	87
SAMEA112913112	SAL_SB0036AA	Human	Homo sapiens; not provided	2005	Netherlands	360828	360828	360828	87	87
SAMEA112913108	SAL_SB0040AA	Human	Homo sapiens; not provided	2004	Netherlands	360829	360829	360829	360829	87
SAMEA112913106	SAL_SB0042AA	Human	Homo sapiens; not provided	2004	Netherlands	361278	361278	361278	87	87
SAMEA112913098	SAL_SB0050AA	Human	Homo sapiens; not provided	2002	Netherlands	361271	361271	361271	87	87
SAMEA112913092	SAL_SB0056AA	Human	Homo sapiens; not provided	2000	Netherlands	361265	361265	361265	87	87
SAMEA112913091	SAL_SB0057AA	Human	Homo sapiens; not provided	1999	Netherlands	361182	361182	361182	361182	87
SAMEA112912744	SAL_SB0065AA	Poultry	Gallus gallus; not provided	2016	Italy	27237	7206	7206	87	87
SAMEA112912743	SAL_SB0066AA	Poultry	Gallus gallus; not provided	2016	Italy	503	503	503	503	87
SAMEA112912739	SAL_SB0070AA	Poultry	Gallus gallus; not provided	2013	Italy	361256	21209	21080	87	87
SAMEA112912733	SAL_SB0076AA	Poultry	Gallus gallus; not provided	2009	Italy	360826	360826	304	87	87
SAMEA112912730	SAL_SB0079AA	Poultry	Gallus gallus; not provided	2008	Italy	58716	57215	17277	87	87
SAMEA112912724	SAL_SB0085AA	Poultry	Gallus gallus; not provided	2007	Italy	361245	361245	1958	87	87
SAMEA112912723	SAL_SB0086AA	Poultry	Gallus gallus; not provided	2006	Italy	361244	361244	25830	87	87
SAMEA112912720	SAL_SB0089AA	Poultry	Gallus gallus; not provided	2003	Italy	361242	361242	1958	87	87
SAMEA112912719	SAL_SB0090AA	Poultry	Gallus gallus; not provided	2002	Italy	361180	361180	361180	87	87
SAMEA112912693	SAL_SB0091AA	Human	Homo sapiens; not provided	2014	Italy	361240	361240	361240	20186	87
SAMEA112912713	SAL_SB0095AA	Human	Homo sapiens; not provided	2018	Italy	361236	361236	361236	2424	87
SAMEA112912678	SAL_SB0096AA	Human	Homo sapiens; not provided	2010	Italy	361235	361235	361235	361235	87
SAMEA112912684	SAL_SB0118AA	Human	Homo sapiens; not provided	2012	Italy	361223	361223	361223	20186	87
SAMEA112912695	SAL_SB0120AA	Human	Homo sapiens; not provided	2015	Italy	361172	361172	6775	87	87
SAMEA112912705	SAL_SB0121AA	Human	Homo sapiens; not provided	2017	Italy	361169	361169	361169	87	87
SAMEA112912687	SAL_SB0128AA	Human	Homo sapiens; not provided	2013	Italy	361167	361167	7952	374	87
SAMEA112912415	SAL_SB0334AA	Poultry	Gallus gallus; not provided	2019	Austria	2121	1358	413	87	87
SAMEA112912399	SAL_SB0350AA	Poultry	Gallus gallus; not provided	2017	Austria	2155	2155	2155	87	87
SAMEA112912378	SAL_SB0366AA	Poultry	Gallus gallus; not provided	2006	Austria	361385	361385	7068	87	87
SAMEA112912362	SAL_SB0374AA	Poultry	Gallus gallus; not provided	2012	Austria	361374	361374	361374	361374	87
SAMEA112912349	SAL_SB0380AA	Poultry	Gallus gallus; not provided	2005	Austria	361377	361377	361377	87	87
SAMEA112912303	SAL_SB0403AA	Poultry	Gallus gallus; not provided	2004	Austria	361351	361351	361351	87	87
SAMEA112912301	SAL_SB0404AA	Poultry	Gallus gallus; not provided	2009	Austria	361350	361350	361350	87	87
SAMEA112912231	SAL_SB0440AA	Poultry	Gallus gallus; not provided	2011	Austria	503	503	503	503	87
SAMEA112912148	SAL_SB0475AA	Poultry	Gallus gallus; not provided	2015	Austria	47660	1998	1958	87	87
SAMEA112912466	SAL_SB0521AA	Human	Homo sapiens; not provided	2018	Austria	121117	2065	2055	87	87
SAMEA112912453	SAL_SB0525AA	Human	Homo sapiens; not provided	2015	Austria	298	298	298	298	87
SAMEA112912456	SAL_SB0546AA	Human	Homo sapiens; not provided	2016	Austria	260497	503	503	503	87
SAMEA112912435	SAL_SB0551AA	Human	Homo sapiens; not provided	2011	Austria	361493	361493	361493	87	87
SAMEA112912444	SAL_SB0555AA	Human	Homo sapiens; not provided	2013	Austria	28166	28166	28166	87	87
SAMEA112912446	SAL_SB0563AA	Human	Homo sapiens; not provided	2014	Austria	25717	1358	413	87	87
SAMN36825991	SAL_TB6158AA	Human	Homo sapiens; Age: 61month; female; stool	2021	China	370946	370946	109594	10145	87
SAMN36825974	SAL_TB6176AA	Human	Homo sapiens; Age: 17month; female; stool	2021	China	370927	370927	7952	374	87
SAMN36825939	SAL_TB6215AA	Human	Homo sapiens; Age: 84month; male; stool	2020	China	370897	272278	109594	10145	87
SAMN36826030	SAL_TB6232AA	Human	Homo sapiens; Age: 60month; female; stool	2022	China	370880	358148	328112	10145	87
SAMN36826017	SAL_TB6246AA	Human	Homo sapiens; Age: 47month; male; stool	2022	China	370864	239333	239333	87	87
SAMN37380042	SAL_UB0816AA	Poultry	Shelled egg	2023	Chile	374544	374544	374544	760	87
SAMN37820144	SAL_UB6750AA	Human	Homo sapiens; FAECES	2019	Australia	379190	376649	12788	10145	87
SAMN37819772	SAL_UB7003AA	Human	Homo sapiens; FAECES	2020	Australia	228861	228861	2139	87	87
SAMN37819729	SAL_UB7178AA	Human	Homo sapiens; FAECES	2019	Australia	125014	60110	7183	7183	87
SAMN37819624	SAL_UB7199AA	Human	Homo sapiens; FAECES	2019	Australia	183951	183951	402	87	87
SAMEA112357009	SAL_UB9541AA	Poultry	Gallus gallus domesticus; Laying hens	2016	Spain	1957	1957	1957	1957	87
SAMEA112356973	SAL_UB9561AA	Poultry	Gallus gallus domesticus; Broiler chickens	2018	Spain	124838	93955	93955	87	87
SAMEA112356996	SAL_UB9563AA	Poultry	Gallus gallus domesticus; Laying hens	2013	Spain	2080	2080	2080	2080	87
SAMEA112356976	SAL_UB9575AA	Poultry	Gallus gallus domesticus; Broiler chickens	2017	Spain	60024	2224	2224	87	87
SAMEA112356892	SAL_UB9587AA	Poultry	Gallus gallus domesticus; Laying hens	2016	Spain	6810	6810	6810	87	87
SAMEA112356787	SAL_UB9602AA	Poultry	Gallus gallus domesticus; Broiler chickens	2006	Spain	12622	12622	304	87	87
SAMEA112356800	SAL_UB9619AA	Poultry	Gallus gallus domesticus; Broiler chickens	2008	Spain	43448	43448	43448	87	87
SAMEA112356878	SAL_UB9627AA	Poultry	Gallus gallus domesticus; Laying hens	2015	Spain	1842	1842	1842	87	87
SAMEA112356838	SAL_UB9649AA	Poultry	Gallus gallus domesticus; Laying hens	2011	Spain	7496	1842	1842	87	87
SAMEA112356827	SAL_UB9655AA	Poultry	Gallus gallus domesticus; Laying hens	2010	Spain	381599	279605	304	87	87
SAMEA112357020	SAL_UB9664AA	Poultry	Gallus gallus domesticus; Laying hens	2019	Spain	27113	12622	304	87	87
SAMEA112356864	SAL_UB9668AA	Poultry	Gallus gallus domesticus; Laying hens	2014	Spain	1995	1842	1842	87	87
SAMEA112356809	SAL_UB9683AA	Poultry	Gallus gallus domesticus; Broiler chickens	2009	Spain	381578	381578	41327	87	87
SAMEA112356854	SAL_UB9693AA	Poultry	Gallus gallus domesticus; Broiler chickens	2012	Spain	21386	21386	21386	87	87
SAMEA112356940	SAL_UB9700AA	Avian	Ciconia ciconia; Stork	2004	Spain	382506	194165	304	87	87
SAMEA112357018	SAL_UB9705AA	Poultry	Gallus gallus domesticus; Laying hens	2018	Spain	77197	20998	20998	20998	87
SAMEA112356941	SAL_UB9709AA	Avian	Ardea cinerea; Heron	2005	Spain	205302	194165	304	87	87
SAMN38063086	SAL_VB2920AA	Human	Homo sapiens; stool	2023	Canada	384089	283929	413	87	87
SAMN38765784	SAL_WB1963AA	Human	Homo sapiens; human	2023	United Kingdom	280881	280881	413	87	87
SAMN02345553	SAL_DA9609AA	Plant	papaya	2012	Mexico	4072	4072	4072	119	119
SAMN04148252	SAL_EA3028AA	Plant	Microgreens	2015	United States	11098	11098	11098	11098	119
SAMN04572797	SAL_FA2632AA	Bovine	beef food product:foodon_00001041; beef; beef	2016	United States	3067	3067	3067	3067	119
SAMN07429358	SAL_KA9180AA	Plant	tropical fruit; papaya	2017	Mexico	78715	78715	119	119	119
SAMN07311724	SAL_MA7648AA	Human	Age: 60-69; blood	2017	United States	98621	11098	11098	11098	119
SAMN09238733	SAL_PA8740AA	Human	Homo sapiens; human	2018	United Kingdom	122636	122636	122636	119	119
SAMN10754945	SAL_UA8079AA	Poultry	comminuted chicken	2019	United States	164558	164558	164558	17532	119
SAMN02844549	SAL_YA6157AA	Shellfish	other aquatic animals; frozen frog leg	2007	China	196618	196618	196618	196618	119
SAMN12776541	SAL_ZA3304AA	Soil/Dust	environmental; soil	2019	Mexico	202020	202020	202020	202020	119
SAMN13898362	SAL_CB1857AA	Poultry	raw intact chicken	2020	United States	223614	223614	119	119	119
SAMN18620128	SAL_HB1509AA	Human	Homo sapiens	2018	Australia	266572	266572	266572	54231	119
SAMN18906207	SAL_IB2425AA	Human	Homo sapiens	2009	Canada	53818	13875	119	119	119
SAMN18975834	SAL_IB2760AA	Human	Homo sapiens	2011	Canada	274285	53986	119	119	119
SAMN24563638	SAL_KB7556AA	Human	Homo sapiens; human	2021	United Kingdom	295235	295235	60978	11098	119
SAMN30196103	SAL_NB5610AA	Bovine	Animal-Cattle-Beef Cow (cecal)	2022	United States	318117	97351	119	119	119
SAMN37517437	SAL_UB3219AA	Bovine	product-raw-intact-beef	2023	United States	376472	288778	288778	19740	119
SAMN02845680	SAL_BA3058AA	Plant	cantaloupe	2006	Mexico	3662	3662	3662	119	119
SAMN02350543	SAL_BA4001AA	Water/River	irrigation water	2009	United States	1928	1928	1928	119	119
SAMN01902426	SAL_BA8904AA	Water/River	water	2010	United States	12383	12383	12383	119	119
SAMN03478528	SAL_CA1150AA	Human	Homo sapiens; human	2014	United Kingdom	29175	26591	13716	11098	119
SAMN03478105	SAL_CA1840AA	Human	Homo sapiens; human	2014	United Kingdom	427	427	427	427	119
SAMN03475677	SAL_CA4369AA	Human	Homo sapiens; human	2014	United Kingdom	26591	26591	13716	11098	119
SAMN03434848	SAL_CA7039AA	Bovine	bull pizzle	2015	Colombia	24281	24281	24281	119	119
SAMN02918731	SAL_CA8039AA	Soil/Dust	environmental swab	2011	United States	23395	23395	119	119	119
SAMN02846956	SAL_CA9093AA	Plant	cucumber	2010	Canada	16101	16101	16101	119	119
SAMN03112904	SAL_CA9295AA	Avian	seagull	2012	United States	11945	11945	119	119	119
SAMN03168601	SAL_DA1229AA	Human	Homo sapiens; human	2012	United Kingdom	10478	10478	10478	119	119
SAMN02844104	SAL_DA1662AA	Poultry	hen egg (whole):foodon_03316061; avian, eggs; whole egg	2004	Canada	20306	7878	119	119	119
SAMN02894169	SAL_DA1926AA	Poultry	chicken breast	2005	United States	20091	646	119	119	119
SAMN02849945	SAL_DA5586AA	Water/River	Avian (carcass rinse water)	2007	United States	17205	17205	17205	119	119
SAMN02678489	SAL_DA6935AA	Fish	frz. tilapia	2010	Indonesia	16065	16065	16065	119	119
SAMN02646775	SAL_DA7052AA	Poultry	Chicken Wings	2001	United States	15964	10391	10391	119	119
SAMN02678729	SAL_DA7208AA	Plant	queso fresco	2007	Mexico	15827	15827	15827	119	119
SAMN02345396	SAL_DA8504AA	Soil/Dust	environmental sample	2011	Mexico	14750	14750	14750	119	119
SAMN02345183	SAL_DA8524AA	Fish	tilapia	2011	China	14734	14734	13068	119	119
SAMN02640864	SAL_DA8726AA	Poultry	Chicken breasts	2002	United States	14556	10098	119	119	119
SAMN02403313	SAL_DA9452AA	Bovine	Bos taurus; cow	2006	United States	13875	13875	119	119	119
SAMN02344808	SAL_DA9677AA	Plant	chilli powder	2010	Taiwan	13716	13716	13716	11098	119
SAMN02344924	SAL_EA0598AA	Plant	papaya	2010	Mexico	12909	12909	12909	12909	119
SAMN02846121	SAL_EA3232AA	Water/River	water sample	2008	Mexico	10923	10923	10923	119	119
SAMN03894179	SAL_EA3772AA	Poultry	chicken breast	2013	United States	10478	10478	10478	119	119
SAMN04279218	SAL_EA5241AA	Poultry	raw intact chicken	2015	United States	9210	157	157	119	119
SAMN02847583	SAL_EA6187AA	Plant	papaya	2013	Mexico	8454	8454	8454	8454	119
SAMN04362101	SAL_EA8676AA	Water/River	water	2014	United States	4863	4863	4863	119	119
SAMN02845041	SAL_FA5196AA	Dairy	cotaje cheese	2001	Mexico	890	890	119	119	119
SAMN02368664	SAL_GA3547AA	Human	Homo sapiens; Human, stool	2001	Croatia	42516	42516	42516	119	119
SAMN05853901	SAL_HA0835AA	Fish	Frozen Tilapia Fish	2014	Mexico	51075	51075	51075	119	119
SAMN03861844	SAL_HA4526AA	Water/River	water	2015	United States	53697	11098	11098	11098	119
SAMN02845558	SAL_HA9269AA	Unspecified Meat	dog treat:foodon_00002712; animal feed; dog chews	2004	China	58610	58610	58610	58610	119
SAMN06247547	SAL_IA1493AA	Human	Homo sapiens; human	2016	United Kingdom	60978	60978	60978	11098	119
SAMEA4351127	SAL_IA3872AA	Human	Homo sapiens; feces	2014	Denmark	62452	62452	62452	62452	119
SAMN06293508	SAL_IA6250AA	Human	Age: 0-4; stool	2017	United States	63440	63440	63440	19740	119
SAMN06333493	SAL_IA7163AA	Avian	Rattite Cecum (Avian)	1993	United States	41761	119	119	119	119
SAMN06434927	SAL_IA7641AA	Swine	pet treat:genepio_0001056, pork (smoked):foodon_03306416; animal feed; smoked pork cartlidge pet treat	2017	Canada	19195	19195	19195	119	119
SAMN06645585	SAL_JA0482AA	Avian	veterinary clinical/research| other poultry; intestine ratite	1995	United States	68016	68016	119	119	119
SAMEA5867060	SAL_KA4263AA	Water/River	Water, Environment, River (Thames River)	2009	England	79009	20168	119	119	119
SAMN07457107	SAL_KA7898AA	Human	Age: 80-89; urine	2017	United States	81450	11098	11098	11098	119
SAMEA104279980	SAL_LA2117AA	Avian	Chicken	2003	Austria	86299	86299	119	119	119
SAMEA104280026	SAL_LA2155AA	Avian	Poultry	2008	Netherlands	86317	10098	119	119	119
SAMEA4892689	SAL_LA2649AA	Reptile	Snake	1996	Austria	85285	85285	119	119	119
SAMEA4892726	SAL_LA2686AA	Reptile	Basilisk	2000	Austria	87456	87456	87456	119	119
SAMN08177517	SAL_NA2491AA	Human	Age: 40-49; stool	2017	United States	102573	11098	11098	11098	119
SAMN08359381	SAL_NA5486AA	Human	Age: 30-39; stool	2018	United States	105498	102625	119	119	119
SAMN08637914	SAL_OA2753AA	Human	Homo sapiens; human	2016	United Kingdom	11945	11945	119	119	119
SAMN08773066	SAL_OA5501AA	Human	Age: 80-89; urine	2018	United States	111595	111595	111595	11098	119
SAMN09352485	SAL_QA0667AA	Human	Homo sapiens; human	2016	United Kingdom	60978	60978	60978	11098	119
SAMN09388819	SAL_QA2119AA	Human	Homo sapiens; human	2018	United Kingdom	125754	125754	125754	11098	119
SAMN09433682	SAL_QA5415AA	Human	Homo sapiens; human	2017	United Kingdom	86317	10098	119	119	119
SAMN09516215	SAL_QA9904AA	Human	Homo sapiens; human	2017	United Kingdom	132489	132489	132489	11098	119
SAMN08225204	SAL_RA0049AA	Human	clinical/research| human; Homo sapiens; biological fluid or and tissue	2002	Peru	134548	134548	134548	119	119
SAMN09531041	SAL_RA0663AA	Human	Homo sapiens; human	2017	United Kingdom	132489	132489	132489	11098	119
SAMN09628830	SAL_RA3921AA	Human	Homo sapiens; human	2015	United Kingdom	106110	646	119	119	119
SAMN10103421	SAL_SA7912AA	Human	Homo sapiens; human	2017	United Kingdom	132489	132489	132489	11098	119
SAMN10173449	SAL_TA0451AA	Human	Homo sapiens; human	2017	United Kingdom	132489	132489	132489	11098	119
SAMEA4895891	SAL_UA3082AA	Fish	Salmon; food	2012	Netherlands	14460	14460	14460	119	119
SAMN10821936	SAL_UA9688AA	Human	Homo sapiens; human	2019	United Kingdom	165451	165451	165451	119	119
SAMN07503775	SAL_VA4622AA	Poultry	chicken; retail chicken quarter leg	2016	Belize	171130	171130	171130	171130	119
SAMN11079733	SAL_VA9756AA	Human	Homo sapiens; human	2016	United Kingdom	173480	173480	173480	11098	119
SAMEA5038541	SAL_WA3028AA	Avian	Chicken	2008	England	174896	174896	174896	119	119
SAMEA5556972	SAL_XA8837AA	Human		2004	Taiwan	189897	189897	119	119	119
SAMEA5671169	SAL_YA4993AA	Plant	OTHER_VEG_MINERAL	2007	England	194161	194161	119	119	119
SAMEA5671121	SAL_YA5296AA	Ovine/Goat (Caprinae)	SHEEP	2006	Wales	193875	193875	119	119	119
SAMEA7113730	SAL_BB1738AA	Human	Human, Faeces	2006	Northern Ireland	214813	214813	214813	119	119
SAMEA7113816	SAL_BB4968AA	Human	Faeces	2008	Ireland	219826	219826	119	119	119
SAMEA7114124	SAL_BB8265AA	Human	Human, Faeces	2008	Ireland	221177	221177	221177	11098	119
SAMEA7115120	SAL_BB8300AA	Human	Human, Faeces	2005	Ireland	221179	10098	119	119	119
SAMEA7115122	SAL_BB8306AA	Human	Human, Faeces	2007	Ireland	221177	221177	221177	11098	119
SAMEA7114150	SAL_BB8328AA	Human	Human, Faeces	2006	Ireland	221156	221156	119	119	119
SAMEA7114165	SAL_BB8370AA	Human	Human, Faeces	2004	Ireland	221124	646	119	119	119
SAMEA7113573	SAL_BB8387AA	Human	Human, Faeces	2007	Ireland	221118	221118	135953	135953	119
SAMN08514286	SAL_CB9047AA	Bovine	Equus ferus caballus; feces	2008	United States	230460	230460	230460	230460	119
SAMN15234813	SAL_DB4228AA	ND/Others	food	2010	China	234658	234658	60978	11098	119
SAMN15430595	SAL_DB5733AA	Avian	chicken; chicken meat	2018	Chile	86317	10098	119	119	119
SAMN15569742	SAL_DB7137AA	Human	Homo sapiens; human	2020	United Kingdom	236758	236758	119	119	119
SAMN16051385	SAL_EB2048AA	Avian	avian; herring gull (Larus smithsonianus)	1982	United States	241071	890	119	119	119
SAMN16265167	SAL_EB5293AA	Human	Homo sapiens; stool	2014	Canada	7851	7851	7851	7851	119
SAMN17128453	SAL_FB4942AA	Poultry	chicken carcass (Gallus gallus)	2017	Brazil	86317	10098	119	119	119
SAMN17720513	SAL_GB2061AA	Human	Homo sapiens	2002	Canada	259233	10098	119	119	119
SAMN18474912	SAL_HB0575AA	Human	Homo sapiens; stool	2012	Canada	270915	646	119	119	119
SAMN18524198	SAL_HB0982AA	Fish	Fish_Siriped Catfish	2020	Thailand	269197	269197	269197	269197	119
SAMN18906033	SAL_HB7752AA	Human	Homo sapiens; urine	2018	Canada	270498	66414	56691	119	119
SAMN17949855	SAL_IB0155AA	Human	Homo sapiens; stool	2005	Canada	272558	23656	119	119	119
SAMN17949847	SAL_IB0164AA	Human	Homo sapiens; stool	2001	Canada	272561	272561	119	119	119
SAMN20286078	SAL_IB7585AA	Human	Homo sapiens; human	2021	United Kingdom	278190	278190	119	119	119
SAMN20710282	SAL_JB4657AA	Plant	grains; brown rice flour	2021	China	284160	284160	284160	284160	119
SAMN22060747	SAL_JB8675AA	Animal-related	environmental| aquatic animals; environmental swab from a seafood manufacturer	2021	United States	287478	259880	160974	119	119
SAMN26666084	SAL_LB3436AA	Poultry	chicken carcass	2022	United States	300591	300591	11098	11098	119
SAMN26747276	SAL_MB3154AA	Human	Homo sapiens; stool	2013	Canada	308202	119	119	119	119
SAMN26746829	SAL_MB3175AA	Human	Homo sapiens; stool	2003	Canada	270863	226804	226804	119	119
SAMN26001970	SAL_MB3625AA	Avian	Egg white	2018	South Korea	308670	308670	308670	308670	119
SAMN25182289	SAL_MB4749AA	Human	Homo sapiens; human	2022	United Kingdom	309703	309703	309703	174590	119
SAMN29332752	SAL_MB9027AA	Plant	nuts| seeds; guatemalan raw macadamia nut	2022	Guatemala	313150	313150	313150	119	119
SAMN31138399	SAL_OB6260AA	Water/River	environmental-water; river	2021	Mexico	326920	326920	326920	119	119
SAMEA111476726	SAL_OB8998AA	Human	Clinical	2008	Portugal	336765	336765	336765	336765	119
SAMN27655651	SAL_PB0252AA	Poultry	Chicken; liver	2019	China	330472	132489	132489	11098	119
SAMN36437676	SAL_SB9865AA	Water/River	water	2022	Mexico	365493	365493	51075	119	119
SAMN39508780	SAL_WB7825AA	Poultry	comminuted chicken	2024	United States	396483	396483	119	119	119
SAMN03495910	SAL_BA5079AA	Plant	textered soya-protein made of flour for cooking	2015	Mexico	33655	33655	33655	2814	142
SAMN02844431	SAL_CA7308AA	Plant	Whole Black Pepper	2006	Vietnam	24034	24034	24034	1560	142
SAMN03168896	SAL_DA0984AA	Food	food	2012	United Kingdom	20684	20684	20684	2814	142
SAMN04148250	SAL_EA3030AA	Plant	Frozen small chili	2015	Vietnam	11096	11096	11096	11096	142
SAMN04577270	SAL_FA2902AA	Bovine	Beef Cattle	2014	United States	2814	2814	2814	2814	142
SAMN05877103	SAL_HA0505AA	Human	Age: 0-4; stool	2016	United States	50872	50872	50872	2814	142
SAMEA4787820	SAL_TA6483AA	Poultry	Gallus gallus domesticus; food	2016	Cambodia	151103	151103	31645	31645	142
SAMN10935687	SAL_VA6989AA	Swine	Product-Raw-Intact-Pork	2019	United States	171802	171802	4094	142	142
SAMEA5600739	SAL_XA6112AA	Swine	Pork skewers	2016	Portugal	187396	187396	187396	1473	142
SAMN12822901	SAL_ZA3854AA	Swine	Pig feces	2011	Thailand	34072	34072	34072	34072	142
SAMN14079342	SAL_CB0339AA	Swine	Product-Raw-Ground, Comminuted or Otherwise Nonintact-Pork	2020	United States	225046	4094	4094	142	142
SAMN18027900	SAL_GB3697AA	Swine	Product-Raw-Intact-Pork	2021	United States	260815	260815	142	142	142
SAMN32979629	SAL_QB8630AA	Swine	Product-Raw-Ground, Comminuted or Otherwise Nonintact-Pork	2023	United States	347707	347707	347707	347707	142
SAMN03464584	SAL_BA2938AA	Poultry	food (raw):foodon_03311126, hen egg (whole):foodon_03316061; avian, eggs; product egg raw whole	2012	United States	35189	35189	35189	35189	142
SAMN03479663	SAL_BA8872AA	Human	Homo sapiens; human	2014	United Kingdom	26201	26201	26201	26201	142
SAMN02678807	SAL_DA2227AA	Plant	seeded vegetables (solanaceous); chili pepper powder	2010	Thailand	19838	19838	19838	19838	142
SAMN02345345	SAL_DA8108AA	Plant	isolated soy protien	2011	China	15101	15101	15101	15101	142
SAMN02345539	SAL_DA8133AA	Plant	artichoke (cynara scolymus)	2012	Mexico	15077	15077	15077	15077	142
SAMN02345332	SAL_DA8503AA	Plant	black pepper	2011	Vietnam	14751	14751	14751	1560	142
SAMN02344903	SAL_DA9592AA	Fish	perch	2010	Vietnam	13793	13793	13793	13793	142
SAMN02918711	SAL_FA1342AA	Animal Feed	animal feed:envo_02000047, dairy:envo_00003862, protein:foodon_03420236; animal feed; animal feed protein dairy	2010	United States	4132	4132	4132	2814	142
SAMN04431479	SAL_FA2397AA	Swine	pork	2014	Thailand	3275	3275	3275	3275	142
SAMN04576648	SAL_FA3049AA	Poultry	ground turkey	2015	United States	2678	2678	142	142	142
SAMN04600236	SAL_FA4637AA	Human	Homo sapiens; human	2015	United Kingdom	1359	1359	1359	1359	142
SAMN03577591	SAL_FA5457AA	Soil/Dust	floor swab	2008	United States	669	669	142	142	142
SAMN03577590	SAL_FA5465AA	Soil/Dust	floor swab	2009	United States	663	663	142	142	142
SAMN04431463	SAL_FA5998AA	Swine	pork	2013	Thailand	205	205	205	205	142
SAMN02908621	SAL_GA2798AA	Food	Ready to eat product	2004	United States	41896	41896	41896	1560	142
SAMN02368643	SAL_GA3560AA	Animal	meat	2004	Thailand	42505	42505	42505	34689	142
SAMN02368642	SAL_GA3561AA	Swine	Sus sp.; Pig meat	2004	Denmark	42504	42504	27554	1560	142
SAMN02368641	SAL_GA3562AA	Human	Homo sapiens; human	2002	Denmark	44286	44286	44286	1560	142
SAMN05721584	SAL_HA4335AA	Poultry	multi-ingredient| poultry; chicken meal	2013	United States	53512	53512	53512	2814	142
SAMN06278620	SAL_IA3080AA	Human	Homo sapiens; human	2016	United Kingdom	61461	61461	61461	400	142
SAMEA81466918	SAL_IA6965AA	Human	Homo sapiens; human	2015	Ireland	400	400	400	400	142
SAMN06459939	SAL_IA7534AA	Poultry	raw intact chicken	2017	United States	64959	64959	63788	63788	142
SAMN06689639	SAL_JA2049AA	Plant	seeded vegetables (legumes); texturized soy protein	2017	Mexico	68614	68614	68614	2814	142
SAMN07155217	SAL_JA6291AA	Human	Homo sapiens; human	2017	United Kingdom	71370	71370	71370	71370	142
SAMEA104142963	SAL_KA1570AA	Swine	Sus scrofa domesticus; carcase	2015	Spain	76637	76637	76637	1560	142
SAMEA104142871	SAL_KA1582AA	Bovine	Bos taurus; carcase	2015	France	76562	76562	76562	76562	142
SAMN07981379	SAL_MA6905AA	Fish	fish; frozen whole layang scad fish	2017	Vietnam	98731	98731	98731	98731	142
SAMN08383811	SAL_NA7074AA	Plant	Coconut	2018	United States	106783	106783	106783	106783	142
SAMN09076426	SAL_PA4921AA	Human	Homo sapiens; human	2018	United Kingdom	119833	110759	400	400	142
SAMEA4730812	SAL_RA1797AA	Human	Homo sapiens	2018	Ireland	137585	113159	113159	15101	142
SAMN10425367	SAL_TA7539AA	Human	Homo sapiens	2017	China	42554	42554	42554	1560	142
SAMN10823859	SAL_VA0073AA	Human	Homo sapiens; human	2019	United Kingdom	165559	165559	165559	205	142
SAMN10875705	SAL_VA7040AA	Shellfish	mussels	2014	Spain	171839	171839	171839	1473	142
SAMEA5039288	SAL_WA2617AA	Water/River		2009	United Kingdom	175200	175200	175200	1560	142
SAMEA5039488	SAL_WA3004AA	Swine		2007	Ireland	174926	174926	174926	1560	142
SAMN11318755	SAL_WA4380AA	Amphibian	Frozen Yellow Cleaned Walking Fish	2019	Vietnam	177255	177255	177255	126204	142
SAMN11872824	SAL_WA9602AA	Plant	seeds; canola meal	2019	Canada	182457	182457	182457	2814	142
SAMEA5600768	SAL_XA6083AA	Animal	Meat	2017	Portugal	187483	187483	187483	187483	142
SAMEA5600752	SAL_XA6099AA	Poultry	Chicken	2016	Spain	187501	187500	187500	1560	142
SAMEA5600729	SAL_XA6122AA	Environment	Environmental	2015	Portugal	45132	20931	20931	20931	142
SAMEA5600709	SAL_XA6142AA	Swine	Sausage	2014	Portugal	45126	45126	45126	45126	142
SAMEA6057918	SAL_ZA9279AA	Animal	animal	2019	Germany	206961	206961	206854	206854	142
SAMEA6057861	SAL_ZA9336AA	Animal	animal	2018	Germany	206854	206854	206854	206854	142
SAMEA6057764	SAL_ZA9433AA	Animal	animal	2013	Germany	206000	206000	27554	1560	142
SAMN13322378	SAL_BB2960AA	Animal-related	environmental; environmental wet market informal	2019	Cambodia	217165	217165	217165	26201	142
SAMN13293256	SAL_BB3190AA	Animal-related	Environmental: Wet market (informal market) Basket	2018	Cambodia	200025	200025	200025	400	142
SAMN13381784	SAL_BB3861AA	Swine	pig carcass	2013	Vietnam	217970	217970	217970	217970	142
SAMN14127751	SAL_CB3029AA	Human	Homo sapiens; human	2020	United Kingdom	225435	225435	225435	12833	142
SAMN14145911	SAL_CB3521AA	Water/River	environmental-water; river water	2019	Mexico	225630	225630	15077	15077	142
SAMEA5732415	SAL_FB8168AA	Swine	Sus scrofa domesticus; meat	2017	Spain	245306	245306	245306	20931	142
SAMEA5732380	SAL_FB8179AA	Swine	Sus scrofa domesticus; carcass swab	2017	Romania	255663	255663	255663	255663	142
SAMEA5732200	SAL_FB8193AA	Swine	Sus scrofa domesticus; carcass swab	2017	Germany	255677	255677	255677	255677	142
SAMEA5732170	SAL_FB8200AA	Swine	Sus scrofa domesticus; food sample carcass swab	2017	France	255684	255684	255684	255684	142
SAMN17809022	SAL_GB2545AA	Human	Homo sapiens; stool	2018	Canada	259822	259822	259822	2814	142
SAMN18148691	SAL_GB7892AA	Human	Homo sapiens; stool	2017	Canada	187502	187496	126134	44375	142
SAMN18520367	SAL_HB0363AA	Human	Homo sapiens; human	2021	United Kingdom	271111	271111	271111	271111	142
SAMN18619173	SAL_HB2227AA	Human	Homo sapiens	2018	Australia	266481	266481	266481	266481	142
SAMN18617305	SAL_HB3123AA	Human	Homo sapiens	2012	Australia	269008	269008	269008	269008	142
SAMEA8474050	SAL_HB6750AA	Swine	Sus scrofa domesticus; Retail Pork	2014	Vietnam	269553	269553	269553	1560	142
SAMN18292777	SAL_IB4745AA	Swine	Pork_refrigerate	2017	Thailand	276020	276020	276020	1560	142
SAMN18292769	SAL_IB4753AA	Swine	Pork_refrigerate	2016	Thailand	275961	275961	275961	205	142
SAMN18292701	SAL_IB4823AA	Swine	Pork_Sirloin	2019	Thailand	275915	275915	275915	275915	142
SAMN25997364	SAL_LB1686AA	Swine	Product-Raw-Ground, Comminuted or Otherwise Nonintact-Pork	2022	United States	298918	298918	298918	142	142
SAMN27110908	SAL_LB4664AA	Water/River	environmental-factory/production facility| environmental-water; irrigation canal	2020	Mexico	301936	301936	301936	2814	142
SAMN28553786	SAL_MB1446AA	Human	Homo sapiens; human	2022	United Kingdom	306926	306926	306926	306926	142
SAMEA14093856	SAL_NB0669AA	Swine	not provided; porc meat	2006	France	42504	42504	27554	1560	142
SAMN34415908	SAL_SB0892AA	Swine	Swine carcass swab	2012	Thailand	357188	357188	357188	357188	142
SAMN36825916	SAL_TB6221AA	Human	Homo sapiens; Age: 13month; male; blood	2021	China	370893	370893	370893	370893	142
SAMN37792139	SAL_UB6420AA	Swine	pork; ground pork	2022	Mexico	378969	376117	240342	2814	142
SAMN37820959	SAL_VB0816AA	Human	Homo sapiens; FAECES	2020	Australia	382085	382085	44939	26201	142
SAMEA115029198	SAL_WB2833AA	Human	Homo sapiens	2023	Romania	397587	397587	245567	157341	142
SAMN39540432	SAL_WB8855AA	Swine	Product-Raw-Ground, Comminuted or Otherwise Nonintact-Pork	2024	United States	397213	397213	142	142	142
SAMN39969147	SAL_XB2846AA	Swine	Pork (cecal content)	2023	Mexico	400835	400835	400835	400835	142
SAMN02844551	SAL_BA5989AA	Shellfish	octopus, frozen, whole clean	2007	Philippines	32954	32954	32954	32954	314
SAMN02844467	SAL_CA7240AA	Fish	Frz Yellow Stripe Mackerel	2007	Vietnam	24096	24096	24096	4838	314
SAMN02846483	SAL_CA7679AA	Fish	frz deboned milkfish	2009	Philippines	23712	23712	23712	6026	314
SAMN02345512	SAL_EA0715AA	Fish	frozen rohu fish fillet	2012	Thailand	12813	12813	12813	314	314
SAMN03462215	SAL_EA4090AA	Plant	fermenting cashew	2014	United States	10212	10212	10212	314	314
SAMN06434371	SAL_IA7831AA	Fish	fish; frozen snapper fillet	2017	Vietnam	65136	65136	65136	314	314
SAMN02843794	SAL_NA9948AA	Plant	root/underground (other); dried taro leaves	2003	Philippines	109270	109270	109270	109270	314
SAMN08813523	SAL_OA9768AA	Fish	fish; butterfish fish	2002	Guyana	11342	11342	314	314	314
SAMN09242493	SAL_PA9605AA	Plant	multi-ingredient| other (flavoring or seasoning); turmeric powder	2018	Thailand	123696	123696	123696	3388	314
SAMN02845894	SAL_JA4248AA	Dairy	multi-ingredient| dairy; four cheese risotto	2007	Italy	24055	24055	24055	24055	314
SAMN08448309	SAL_OA0217AA	Fish	fish; frozen tuna poke cube	2018	Indonesia	109702	109702	36077	6026	314
SAMN16481079	SAL_EB8003AA	Shellfish	crustaceans; frozen shrimp	2020	Indonesia	246593	246593	246593	895	314
SAMEA2336229	SAL_AA9289AA	Human	Homo sapiens; human	1940	Indonesia	38015	38015	38015	38015	314
SAMN02843851	SAL_BA0863AA	Plant	dried sweet basil	2003	Thailand	36839	36839	314	314	314
SAMN02843968	SAL_BA1445AA	Fish	tilapia fillet	2004	Thailand	36413	11338	5775	314	314
SAMN02845573	SAL_BA1851AA	Shellfish	frozen raw shell-on shrimp	2004	Philippines	36077	36077	36077	6026	314
SAMN02844093	SAL_BA1857AA	Shellfish	frozen peeled shrimp	2004	Indonesia	36072	36072	36072	895	314
SAMN02844754	SAL_BA2648AA	Reptile	dried gecko	2009	China	35432	35432	35432	314	314
SAMN03464484	SAL_BA3560AA	Water/River	sediment	2012	Mexico	34713	34713	34713	15086	314
SAMN02844007	SAL_BA4724AA	Plant	rosemary leaves	2004	Canada	22225	22225	22225	4838	314
SAMN02844311	SAL_BA4940AA	Fish	frz. fish	2006	Bangladesh	33779	33779	33779	314	314
SAMN03447055	SAL_BA7356AA	Shellfish	frozen octopus whole cleaned iqf ball	2015	Malaysia	31913	31913	31913	6026	314
SAMN02253013	SAL_BA8267AA	Plant	organic legume mix	2001	United States	31372	31372	31372	314	314
SAMN03479339	SAL_BA9486AA	Human	Homo sapiens; human	2014	United Kingdom	7073	7073	7073	6026	314
SAMN02843663	SAL_CA7037AA	Fish	dried hairtail	2002	Philippines	24283	24283	24283	6026	314
SAMN02844512	SAL_CA7080AA	Plant	dry aniseed powder	2007	China	24244	24244	24244	21994	314
SAMN02844471	SAL_CA7285AA	Plant	curry powder	2007	India	24055	24055	24055	24055	314
SAMN02844402	SAL_CA7293AA	Shellfish	frz shrimp	2006	Thailand	24048	24048	24048	314	314
SAMN02846561	SAL_CA7592AA	Shellfish	sliced squid	2009	South Korea	23779	23779	314	314	314
SAMN02846476	SAL_CA7663AA	Plant	corriander cumin powder	2009	India	23727	23727	23727	3388	314
SAMN03353299	SAL_CA7709AA	Fish	Piaractus brachypomus; fz whole colossoma red pompano	2015	China	23685	16963	16963	16963	314
SAMN02846355	SAL_CA7907AA	Shellfish	blue crab, frz	2009	Indonesia	23511	23511	23511	895	314
SAMN02846294	SAL_CA7944AA	Fish	golden pomfret fish; farm raised, frozen	2008	China	23483	23483	23483	21994	314
SAMN02844303	SAL_CA8011AA	Shellfish	frz octopus	2005	Philippines	23422	23422	13176	6026	314
SAMN02844399	SAL_CA8015AA	Shellfish	frz octopus	2006	Philippines	23418	23418	23418	15752	314
SAMN02844349	SAL_CA8430AA	Fish	frz snapper	2006	Indonesia	23053	23053	3156	895	314
SAMN02844239	SAL_CA9179AA	Fish	frz milkfish	2005	Taiwan	22426	13185	3156	895	314
SAMN02843948	SAL_CA9448AA	Plant	black pepper	2003	Indonesia	22216	22216	22216	895	314
SAMN02843784	SAL_CA9725AA	Fish	frozen tilapia	2003	China	21994	21994	21994	21994	314
SAMN03195941	SAL_DA0008AA	Plant	cashew kernels	2014	Vietnam	21768	21768	314	314	314
SAMN02844106	SAL_DA0100AA	Shellfish	squid	2004	China	21691	21691	21691	21691	314
SAMN02844184	SAL_DA0135AA	Shellfish	shrimp	2005	Indonesia	21658	21658	314	314	314
SAMN02844153	SAL_DA0137AA	Fish	dried fish	2005	China	21656	21656	314	314	314
SAMN03169092	SAL_DA0839AA	Human	Homo sapiens; human	2012	United Kingdom	21043	21043	21043	4838	314
SAMN03169014	SAL_DA0918AA	Human	Homo sapiens; human	2013	United Kingdom	20970	20970	20970	314	314
SAMN02843452	SAL_DA2023AA	Shellfish	shell on shrimp	2001	Bangladesh	6026	6026	6026	6026	314
SAMN02843457	SAL_DA2025AA	Shellfish	sea snail, boiled	2001	Indonesia	20006	20006	20006	895	314
SAMN02678598	SAL_DA3951AA	Plant	carrageenan gel	2008	United Kingdom	18550	18550	7073	6026	314
SAMN02678757	SAL_DA5819AA	Shellfish	squid, dried	2008	South Korea	17014	7073	7073	6026	314
SAMN02844875	SAL_DA5890AA	Shellfish	frozen lobster tail	2010	Pakistan	16959	16959	16959	16959	314
SAMN02698297	SAL_DA6071AA	Fish	dhani koral, frz	2013	Bangladesh	16804	16804	16804	16804	314
SAMN02698276	SAL_DA6303AA	Shellfish	shrimp	2012	Vietnam	16595	16595	16595	314	314
SAMN02698248	SAL_DA6600AA	Shellfish	shrimp	2011	India	12935	12935	12935	12935	314
SAMN02403419	SAL_DA7353AA	Plant	Ground hot pepper	2012	United States	15719	15719	15719	314	314
SAMN02678462	SAL_DA7510AA	Shellfish	shrimp	2013	Indonesia	15587	15587	3156	895	314
SAMN02678881	SAL_DA7804AA	Fish	rabbitfish (danggit), frozen dried	2013	Philippines	15386	15386	15386	15386	314
SAMN02678846	SAL_DA7987AA	Fish	frozen sadao	2013	Thailand	15211	15211	15211	15211	314
SAMN02678829	SAL_DA8073AA	Plant	dried goji berries	2013	China	15127	15127	15127	6026	314
SAMN02678836	SAL_DA8079AA	Fish	dried tongue sole fish	2013	Vietnam	15130	5779	314	314	314
SAMN02678828	SAL_DA8082AA	Shellfish	frz cleaned & gutted octopus	2012	Philippines	15127	15127	15127	6026	314
SAMN02678428	SAL_DA8123AA	Plant	coriander (cilantro)	2013	Mexico	15086	15086	15086	15086	314
SAMN02344965	SAL_DA8552AA	Plant	papaya	2010	Mexico	14709	14709	14709	314	314
SAMN02345070	SAL_DA9114AA	Fish	frz. milkfish	2011	Taiwan	14223	14223	14223	314	314
SAMN02345072	SAL_DA9134AA	Fish	frz tilapia	2011	China	14208	14208	14208	10929	314
SAMN02345077	SAL_DA9330AA	Shellfish	shrimp and prawns	2011	Thailand	14019	14019	14019	314	314
SAMN02345128	SAL_DA9348AA	Fish	tuna	2011	Indonesia	14004	14004	7073	6026	314
SAMN02345166	SAL_DA9958AA	Fish	hilsha fish	2011	Singapore	13463	13463	7073	6026	314
SAMN02345027	SAL_EA0269AA	Fish	frozen yellow fin seabream	2010	Taiwan	13195	13195	13195	13195	314
SAMN02345019	SAL_EA0292AA	Shellfish	iqf cleaned octopus	2010	Philippines	13176	13176	13176	6026	314
SAMN02345006	SAL_EA0315AA	Shellfish	frz raw black tiger shrimp	2010	Indonesia	13154	13154	13154	6026	314
SAMN02344817	SAL_EA0425AA	Shellfish	apple snail meat	2010	Vietnam	13055	13055	314	314	314
SAMN02344879	SAL_EA0466AA	Plant	frz banana leaves	2010	Thailand	13020	13020	13020	314	314
SAMN02345141	SAL_EA0630AA	Fish	anchovy, frz, blue	2011	Vietnam	12884	12884	12884	4838	314
SAMN02345326	SAL_EA0723AA	Plant	whole black pepper	2011	Philippines	12807	12807	12807	12807	314
[truncated: 478 more rows]

## Sheet: Table S3
Name	MPN
GDUT_B1	27
GDUT_B11	20
GDUT_B3	290
GDUT_B4	360
GDUT_B5	290
GDUT_B6	290
GDUT_B8	>1100
GDUT_J1	290
GDUT_J3	>1100
GDUT_J4	>1100
GDUT_J5	15
GDUT_J6	>1100
GDUT_W1	>1100
GDUT_W10	3.6
GDUT_W11	>1100
GDUT_W12	7.4
GDUT_W2	23
GDUT_W3	9.2
GDUT_W4	7.4
GDUT_W5	3.6
GDUT_W6	7.4
GDUT_W7	14
GDUT_W8	15
GDUT_W9	3
GDUTBS4	74
GDUTBS5	6.1
GDUTBS6	23
GDUTBS9	93
GDUTNS_J2	20
GDUTNS_J7	7.4
GDUTNS_Y10	3.6
GDUTNS_Y100	3.6
GDUTNS_Y101	3
GDUTNS_Y102	7.4
GDUTNS_Y103	3
GDUTNS_Y107	3
GDUTNS_Y11	3
GDUTNS_Y110	3.6
GDUTNS_Y111	7.4
GDUTNS_Y112	11
GDUTNS_Y113	3.6
GDUTNS_Y114	43
GDUTNS_Y115	3
GDUTNS_Y116	3.6
GDUTNS_Y12	3.6
GDUTNS_Y13	3.6
GDUTNS_Y14	16
GDUTNS_Y15	3
GDUTNS_Y16	3.6
GDUTNS_Y17	3
GDUTNS_Y18	3.6
GDUTNS_Y19	14
GDUTNS_Y2	3.6
GDUTNS_Y20	3.6
GDUTNS_Y21	11
GDUTNS_Y22	12
GDUTNS_Y23	3.6
GDUTNS_Y24	3.6
GDUTNS_Y25	3
GDUTNS_Y26	3
GDUTNS_Y27	3.6
GDUTNS_Y28	3
GDUTNS_Y29	7.4
GDUTNS_Y3	11
GDUTNS_Y30	11
GDUTNS_Y31	9.2
GDUTNS_Y32	20
GDUTNS_Y33	7.4
GDUTNS_Y34	28
GDUTNS_Y35	3.6
GDUTNS_Y36	15
GDUTNS_Y37	3.6
GDUTNS_Y38	20
GDUTNS_Y39	3
GDUTNS_Y4	9.2
GDUTNS_Y40	9.2
GDUTNS_Y42	3
GDUTNS_Y43	7.4
GDUTNS_Y45	3.6
GDUTNS_Y46	3
GDUTNS_Y47	11
GDUTNS_Y48	3.6
GDUTNS_Y49	43
GDUTNS_Y5	3.6
GDUTNS_Y50	9.2
GDUTNS_Y51	15
GDUTNS_Y52	9.2
GDUTNS_Y53	11
GDUTNS_Y54	3.6
GDUTNS_Y55	7.4
GDUTNS_Y56	9.2
GDUTNS_Y57	3.6
GDUTNS_Y59	3.6
GDUTNS_Y6	3.6
GDUTNS_Y60	27
GDUTNS_Y61	9.2
GDUTNS_Y62	9.3
GDUTNS_Y63	3.6
GDUTNS_Y64	9.2
GDUTNS_Y65	7.4
GDUTNS_Y66	3.6
GDUTNS_Y67	93
GDUTNS_Y68	3
GDUTNS_Y69	3.6
GDUTNS_Y7	7.4
GDUTNS_Y70	14
GDUTNS_Y71	NA
GDUTNS_Y72	NA
GDUTNS_Y73	NA
GDUTNS_Y74	NA
GDUTNS_Y75	NA
GDUTNS_Y76	NA
GDUTNS_Y77	NA
GDUTNS_Y78	>1100
GDUTNS_Y79	>1100
GDUTNS_Y8	>1100
GDUTNS_Y80	360
GDUTNS_Y81	290
GDUTNS_Y82	NA
GDUTNS_Y83	NA
GDUTNS_Y84	NA
GDUTNS_Y85	NA
GDUTNS_Y86	NA
GDUTNS_Y87	NA
GDUTNS_Y88	NA
GDUTNS_Y89	NA
GDUTNS_Y9	NA
GDUTNS_Y90	NA
GDUTNS_Y91	NA
GDUTNS_Y92	NA
GDUTNS_Y93	290
GDUTNS_Y94	>1100
GDUTNS_Y96	>1100
GDUTNS_Y97	>1100
GDUTNS_Y98	53
GDUTNS1	360
GDUTNS2	53
GDUTNS3	>1100
GDUTNS7	74
GDUTNS8	360
GDUTNS-Y99	>1100

## Sheet: Table S4
Name	Serovar	AMP (ug/ml)	CTX (ug/ml)	CAZ (ug/ml)	FOX (ug/ml)	CHL (ug/ml)	NAL (ug/ml)	TET (ug/ml)	CT (ug/ml)	SUL(ug/ml)	AMI(ug/ml)	GEM(ug/ml)	AMP	CTX	CAZ	FOX	CHL	NAL	TET	CT	SUL	AMI	GEN
GDUT_B1	Rissen	>32	>16	0.25	2	>32	>32	>16	1	512	8	1	R	R	S	S	R	R	R	S	R	S	S
GDUT_B11	London	>32	<0.25	0.25	4	>32	>32	>16	2	>512	4	1	R	S	S	S	R	R	R	S	R	S	S
GDUT_B3	Rissen	>32	>16	0.25	64	32	2	>16	1	>512	2	1	R	R	S	R	R	S	R	S	R	S	S
GDUT_B4	Rissen	>32	<0.25	0.25	16	>32	2	>16	0.25	512	<0.25	1	R	S	S	I	R	S	R	S	R	S	S
GDUT_B5	Rissen	>32	<0.25	0.25	4	>32	4	>16	0.5	512	4	2	R	S	S	S	R	S	R	S	R	S	S
GDUT_B6	Typhimurium	>32	<0.25	0.25	8	<4	>32	<1	0.25	512	4	1	R	S	S	S	S	R	S	S	R	S	S
GDUT_B8	Rissen	>32	<0.25	0.5	8	32	>32	<1	0.5	512	2	0.5	R	S	S	S	R	R	S	S	R	S	S
GDUT_J1	Rissen	>32	>8	>2	>8	>32	>32	>16	1	>512	4	0.5	R	R	S	S	R	R	R	S	R	S	S
GDUT_J3	Kentucky	>32	>16	>2	>64	>32	>32	>16	2	>512	1	>16	R	R	S	R	R	R	R	S	R	R	R
GDUT_J4	Kentucky	>32	>16	>2	>4	>32	>32	>16	1	>512	<0.25	16	R	R	S	S	R	R	R	S	R	S	R
GDUT_J5	Infantis	>32	>16	>8	>1	>32	>32	>16	0.5	512	1	>16	R	R	I	S	R	R	R	S	R	S	R
GDUT_J6	Infantis	>32	>16	>4	>8	>32	>32	>16	2	>512	<0.25	>16	R	R	S	S	R	R	R	S	R	S	R
GDUT_W1	Kentucky	>32	1	16	8	4	>32	>16	0.25	>512	1	1	R	S	R	S	S	R	R	S	R	S	S
GDUT_W10	London	>32	<0.125	0.5	8	32	8	>16	0.125	>512	1	>16	R	S	S	S	R	S	R	S	R	S	R
GDUT_W11	London	>32	>16	2	2	>32	8	>16	0.125	512	1	1	R	R	S	S	R	S	R	S	R	S	S
GDUT_W12	Stanley	8	<0.125	0.25	2	2	4	0.5	0.5	>512	1	2	S	S	S	S	S	S	S	S	R	S	S
GDUT_W2	I 1,4,[5],12:i:-	4	<0.125	1	2	4	2	1	0.25	512	1	0.5	S	S	S	S	S	S	S	S	R	S	S
GDUT_W3	Rissen	>32	<0.125	8	16	8	8	>16	0.25	512	2	2	R	S	I	I	I	S	R	S	R	S	S
GDUT_W4	Rissen	1	<0.125	0.25	4	2	4	2	0.25	512	1	2	S	S	S	S	S	S	S	S	R	S	S
GDUT_W5	Goldcoast	>32	<0.125	0.5	4	>32	32	>16	0.25	512	1	1	R	S	S	S	R	R	R	S	R	S	S
GDUT_W6	London	>32	<0.125	0.25	4	>32	32	>16	0.25	512	1	>16	R	S	S	S	R	R	R	S	R	S	R
GDUT_W7	Typhimurium	>32	<0.125	0.25	4	4	>32	4	1	>512	1	1	R	S	S	S	S	R	S	S	R	S	S
GDUT_W8	Typhimurium	>32	<0.125	0.25	8	16	8	>16	0.25	>512	2	0.5	R	S	S	S	I	S	R	S	R	S	S
GDUT_W9	London	>32	>16	0.5	4	>32	32	>16	0.25	512	1	2	R	R	S	S	R	R	R	S	R	S	S
GDUTBS4	London	16	>16	1	8	8	>32	>16	1	512	<0.25	>16	I	R	S	S	S	R	R	S	R	S	R
GDUTBS5	Rissen	>32	>16	0.5	2	32	2	>16	2	>512	<0.25	1	R	R	S	S	R	S	R	S	R	S	S
GDUTBS6	London	>32	>16	0.5	2	32	2	>16	2	>512	4	2	R	R	S	S	R	S	R	S	R	S	S
GDUTBS9	London	>32	<0.25	0.5	8	>32	4	2	1	512	2	2	R	S	S	S	R	S	S	S	R	S	S
GDUTNS_J2	Thompson	>32	>16	>4	>4	>32	>32	>16	0.5	256	2	>16	R	R	S	S	R	R	R	S	S	S	R
GDUTNS_J7	Typhimurium	>32	<0.125	>0.125	>1	>2	>32	>1	2	>512	2	1	R	S	S	S	S	R	S	S	R	S	S
GDUTNS_Y10	Infantis	2	<0.125	2	4	4	4	1	0.125	512	<0.25	0.5	S	S	S	S	S	S	S	S	R	S	S
GDUTNS_Y100	Enteritidis	<0.5	<0.25	<0.25	4	4	>32	2	4	512	8	>16	S	S	S	S	S	R	S	S	R	S	R
GDUTNS_Y101	Kentucky	>32	>16	>16	4	4	>32	>16	<0.25	>512	8	2	R	R	R	S	S	R	R	S	R	S	S
GDUTNS_Y102	Enteritidis	>32	<0.25	<0.25	2	2	>32	2	8	256	4	>16	R	S	S	S	S	R	S	R	S	S	R
GDUTNS_Y103	Enteritidis	<0.25	<0.25	<0.25	2	4	>32	2	8	512	4	2	S	S	S	S	S	R	S	R	R	S	S
GDUTNS_Y107	Enteritidis	>32	<0.25	<0.25	4	>32	>32	4	2	512	4	0.5	R	S	S	S	R	R	S	S	R	S	S
GDUTNS_Y11	Infantis	1	<0.25	0.5	4	4	8	1	2	256	4	0.5	S	S	S	S	S	S	S	S	S	S	S
GDUTNS_Y110	Enteritidis	0.5	<0.25	<0.25	1	>32	>32	2	4	512	4	1	S	S	S	S	R	R	S	R	R	S	S
GDUTNS_Y111	Thompson	0.5	<0.25	<0.25	4	8	8	2	0.5	512	8	0.5	S	S	S	S	S	S	S	S	R	S	S
GDUTNS_Y112	Newport	>32	<0.25	<0.25	4	32	16	>16	1	256	4	1	R	S	S	S	R	S	R	S	S	S	S
GDUTNS_Y113	Kentucky	>32	>16	>16	8	>32	>32	>16	4	>512	>64	>16	R	R	R	S	R	R	R	R	R	R	R
GDUTNS_Y114	I B:e,h:-	>32	>16	>16	>64	>32	>32	4	1	>512	16	>16	R	R	R	R	R	R	S	S	R	S	R
GDUTNS_Y115	Indiana	>32	>16	>16	16	>32	>32	>16	8	>512	32	2	R	R	R	I	R	R	R	R	R	I	S
GDUTNS_Y116	Enteritidis	>32	<0.25	<0.25	2	>32	>32	2	8	256	8	>16	R	S	S	S	R	R	S	R	S	S	R
GDUTNS_Y12	Infantis	2	0.25	0.5	4	4	8	1	0.25	256	4	0.5	S	S	S	S	S	S	S	S	S	S	S
GDUTNS_Y13	Muenster	>32	>16	>16	32	>32	16	>16	0.25	>512	4	>16	R	R	R	R	R	S	R	S	R	S	R
GDUTNS_Y14	Infantis	1	<0.25	0.5	8	4	8	2	1	256	2	1	S	S	S	S	S	S	S	S	S	S	S
GDUTNS_Y15	Enteritidis	>32	<0.25	0.5	2	4	>32	2	8	128	8	1	R	S	S	S	S	R	S	R	S	S	S
GDUTNS_Y16	Infantis	1	<0.25	0.5	8	4	8	2	4	512	4	1	S	S	S	S	S	S	S	R	R	S	S
GDUTNS_Y17	Infantis	>32	<0.25	0.5	2	>32	32	2	2	>512	4	1	R	S	S	S	R	R	S	S	R	S	S
GDUTNS_Y18	Agona	>32	<0.25	0.5	4	>32	32	1	2	>512	4	1	R	S	S	S	R	S	S	S	R	S	S
GDUTNS_Y19	Agona	>32	<0.125	1	8	>32	8	>16	0.25	>512	2	2	R	S	S	S	R	R	R	S	R	S	S
GDUTNS_Y2	Weltevreden	>32	0.125	0.25	2	>32	8	>16	0.0625	512	<0.25	16	R	S	S	S	R	S	R	S	R	S	R
GDUTNS_Y20	Infantis	2	<0.25	0.5	4	4	4	2	2	512	4	1	S	S	S	S	S	S	S	S	R	S	S
GDUTNS_Y21	Infantis	>32	>16	16	8	>32	>32	>16	2	>512	2	>16	R	R	R	S	R	R	R	S	R	S	R
GDUTNS_Y22	Infantis	>32	>16	4	16	>32	>32	>16	2	>512	2	8	R	R	S	I	R	R	R	S	R	S	I
GDUTNS_Y23	Enteritidis	>32	<0.25	1	4	4	>32	4	4	256	4	>16	R	S	S	S	S	R	S	R	S	S	R
GDUTNS_Y24	Infantis	2	<0.25	0.5	8	4	8	4	2	512	8	1	S	S	S	S	S	S	S	S	R	S	S
GDUTNS_Y25	Enteritidis	>32	<0.25	0.5	2	4	>32	2	4	512	4	1	R	S	S	S	S	R	S	S	R	S	S
GDUTNS_Y26	Infantis	>32	>16	4	16	>32	>32	>16	2	>512	4	>16	R	R	S	I	R	R	R	S	R	S	R
GDUTNS_Y27	Infantis	2	0.25	0.5	8	8	8	4	2	512	8	1	S	S	S	S	S	S	S	S	R	S	S
GDUTNS_Y28	Enteritidis	>32	<0.25	0.5	2	<4	>32	2	2	>512	2	0.5	R	S	S	S	S	R	S	S	R	S	S
GDUTNS_Y29	Kentucky	>32	>16	0.5	<2	4	>32	16	2	>512	2	>16	R	R	S	S	S	R	R	S	R	S	R
GDUTNS_Y3	I 1,4,[5],12:i:-	>32	<0.125	0.25	4	>32	4	>16	0.125	512	1	2	R	S	S	S	R	S	R	S	R	S	S
GDUTNS_Y30	Enteritidis	>32	>16	16	8	>32	32	>16	2	>512	1	>16	R	R	R	S	R	R	R	S	R	S	R
GDUTNS_Y31	Enteritidis	32	2	<0.5	2	4	>32	2	2	>512	<0.25	0.5	R	S	S	S	S	R	S	S	R	S	S
GDUTNS_Y32	Infantis	<2	0.25	0.5	8	8	4	1	2	512	<0.25	0.5	S	S	S	S	S	S	S	S	R	S	S
GDUTNS_Y33	Enteritidis	>32	<0.25	<0.25	2	4	>32	1	2	<256	4	>16	R	S	S	S	S	R	S	S	S	S	R
GDUTNS_Y34	Enteritidis	>32	1	0.5	<2	8	4	2	2	>512	2	1	R	S	S	S	S	S	S	S	R	S	S
GDUTNS_Y35	Enteritidis	32	>16	2	<2	<4	>32	>16	4	256	2	1	R	R	S	S	S	R	R	S	S	S	S
GDUTNS_Y36	Infantis	2	<0.25	0.5	4	4	4	2	0.25	>512	16	0.25	S	S	S	S	S	S	S	S	R	S	S
GDUTNS_Y37	Enteritidis	>32	<0.25	<0.25	<2	2	>32	1	2	256	4	>16	R	S	S	S	S	R	S	S	S	S	R
GDUTNS_Y38	Infantis	2	<0.25	0.25	8	4	4	1	2	512	2	0.5	S	S	S	S	S	S	S	S	R	S	S
GDUTNS_Y39	Infantis	1	<0.25	0.25	4	4	8	1	2	512	2	1	S	S	S	S	S	S	S	S	R	S	S
GDUTNS_Y4	London	>32	<0.25	<0.25	<2	>32	<2	>16	<0.25	>512	32	>16	R	S	S	S	R	S	R	S	R	I	R
GDUTNS_Y40	Infantis	2	<0.25	0.5	2	4	8	1	2	512	2	2	S	S	S	S	S	S	S	S	R	S	S
GDUTNS_Y42	Enteritidis	>32	<0.25	>16	>64	8	16	8	4	512	4	1	R	S	R	R	S	S	I	R	R	S	S
GDUTNS_Y43	Enteritidis	>32	<0.25	0.5	4	4	>32	8	8	>512	2	1	R	S	S	S	S	R	I	R	R	S	S
GDUTNS_Y45	Kentucky	4	0.5	1	16	>32	>32	>16	2	>512	1	0.5	S	S	S	I	R	R	R	S	R	S	S
GDUTNS_Y46	Enteritidis	>32	<0.25	1	2	4	>32	1	4	<256	2	>16	R	S	S	S	S	R	S	R	S	S	R
GDUTNS_Y47	Enteritidis	32	0.25	1	8	>32	>32	>16	8	512	1	0.5	R	S	S	S	R	R	R	R	R	S	S
GDUTNS_Y48	Enteritidis	>32	<0.25	0.5	8	>32	>32	>16	2	512	1	0.5	R	S	S	S	R	R	R	S	R	S	S
GDUTNS_Y49	Kentucky	2	<0.25	1	2	8	>32	>16	1	>512	2	1	S	S	S	S	S	R	R	S	R	S	S
GDUTNS_Y5	London	>32	<0.25	<0.25	<1	>32	<2	>16	<0.25	>512	4	16	R	S	S	S	R	S	R	S	R	S	R
GDUTNS_Y50	Enteritidis	>32	<0.25	1	2	4	>32	2	2	<256	2	>16	R	S	S	S	S	R	S	S	S	S	R
GDUTNS_Y51	Enteritidis	>32	0.25	0.25	16	4	>32	4	4	256	4	>16	R	S	S	I	S	R	S	R	S	S	R
GDUTNS_Y52	Corvallis	>32	16	>16	64	>32	32	>16	1	>512	>64	>16	R	R	R	R	R	R	R	S	R	R	R
GDUTNS_Y53	Enteritidis	>32	<0.25	<0.25	2	4	>32	2	2	256	2	1	R	S	S	S	S	R	S	S	S	S	S
GDUTNS_Y54	I B:e,h:-	>32	>16	>16	>64	>32	>32	>16	1	>512	4	>16	R	R	R	R	R	R	R	S	R	S	R
GDUTNS_Y55	Enteritidis	>32	8	>16	32	>32	>32	>16	2	>512	<0.25	4	R	R	R	R	R	R	R	S	R	S	S
GDUTNS_Y56	Enteritidis	1	<0.25	<0.25	16	4	>32	2	1	512	<0.25	2	S	S	S	I	S	R	S	S	R	S	S
GDUTNS_Y57	Enteritidis	>32	<0.25	<0.25	16	4	>32	>16	2	512	4	1	R	S	S	I	S	R	R	S	R	S	S
GDUTNS_Y59	Enteritidis	>32	<0.25	<0.25	8	4	>32	2	2	256	4	1	R	S	S	S	S	S	S	S	S	S	S
GDUTNS_Y6	Indiana	>32	>16	>16	>64	>32	>32	>16	<0.25	>512	>64	>16	R	R	R	R	R	R	R	S	R	R	R
GDUTNS_Y60	I 1,4,[5],12:i:-	>32	<0.25	<0.25	<2	4	2	>16	<0.25	>512	2	0.5	R	S	S	S	S	S	R	S	R	S	S
GDUTNS_Y61	Enteritidis	>32	<0.25	<0.25	<2	2	>32	<1	2	512	2	>16	R	S	S	S	S	R	S	S	R	S	R
GDUTNS_Y62	Enteritidis	>32	<0.25	<0.25	<2	4	>32	<1	<0.25	<256	<2	0.5	R	S	S	S	S	R	S	S	S	S	S
GDUTNS_Y63	Enteritidis	>32	4	1	<2	32	>32	>16	2	>512	<2	>16	R	R	S	S	R	R	R	S	R	S	R
GDUTNS_Y64	Enteritidis	>32	<0.25	<0.25	<2	4	>32	<1	2	>512	<2	>16	R	S	S	S	S	R	S	S	R	S	R
GDUTNS_Y65	Infantis	>32	>16	8	16	>32	>32	>16	<0.25	>512	<2	16	R	R	I	I	R	R	R	S	R	S	R
GDUTNS_Y66	Schwarzengrund	>32	>16	>16	8	32	32	16	0.5	>512	<2	>16	R	R	R	S	R	R	R	S	R	S	R
GDUTNS_Y67	Enteritidis	>32	<0.25	<0.25	<2	2	>32	<1	4	512	<2	<1	R	S	S	S	S	R	S	R	R	S	S
GDUTNS_Y68	Enteritidis	>32	<0.25	<0.25	<2	2	>32	<1	2	256	<2	>16	R	S	S	S	S	R	S	S	R	S	R
GDUTNS_Y69	Kentucky	<1	<0.25	1	16	4	>32	>16	<0.25	>512	<2	<1	S	S	S	I	S	R	R	S	R	S	S
GDUTNS_Y7	Indiana	>32	>16	>16	16	>32	>32	>16	0.125	512	>64	16	R	R	R	S	R	R	R	S	R	R	R
GDUTNS_Y70	Enteritidis	>32	<0.25	<0.25	<2	2	>32	>16	1	>512	<2	<1	R	S	S	S	S	R	R	S	R	S	S
GDUTNS_Y71	Indiana	>32	>16	>16	>64	>32	>32	>16	0.25	>512	16	>16	R	R	R	R	R	R	R	S	R	S	R
GDUTNS_Y72	Newport	>32	>16	16	16	>32	32	>16	1	>512	4	>16	R	R	R	I	R	R	R	S	R	S	R
GDUTNS_Y73	Agona	>32	>16	>16	16	32	32	16	0.25	>512	4	>16	R	R	R	I	R	R	R	S	R	S	R
GDUTNS_Y74	Enteritidis	>32	<0.25	<0.25	2	4	32	16	8	>512	1	1	R	S	S	S	S	R	R	R	R	S	S
GDUTNS_Y75	Enteritidis	>32	<0.25	<0.25	8	1	>32	8	8	256	4	>16	R	S	S	S	S	R	I	R	S	S	R
GDUTNS_Y76	Enteritidis	1	<0.25	<0.25	8	1	>32	4	8	512	4	4	S	S	S	S	S	R	S	R	R	S	S
GDUTNS_Y77	Enteritidis	1	<0.25	1	8	1	>32	2	8	512	0.5	4	S	S	S	S	S	R	S	R	R	S	S
GDUTNS_Y78	Enteritidis	>32	<0.25	<0.25	4	1	>32	2	8	>512	0.5	1	R	S	S	S	S	R	S	R	R	S	S
GDUTNS_Y79	Enteritidis	0.5	<0.25	<0.25	1	2	>32	2	2	256	8	1	S	S	S	S	S	R	S	S	S	S	S
GDUTNS_Y8	Enteritidis	>32	<0.25	0.25	4	2	>32	>16	8	512	2	0.5	R	S	S	S	S	R	R	R	R	S	S
GDUTNS_Y80	Agona	>32	>16	8	4	>32	8	>16	0.25	>512	16	>16	R	R	I	S	R	S	R	S	R	S	R
GDUTNS_Y81	Indiana	>32	>16	2	8	>32	>32	>16	0.25	>512	2	16	R	R	S	S	R	R	R	S	R	S	R
GDUTNS_Y82	Enteritidis	>32	>16	2	4	>32	>32	>16	4	>512	8	16	R	R	S	S	R	R	R	S	R	S	R
GDUTNS_Y83	Kentucky	>32	>16	>16	16	>32	>32	>16	<0.25	>512	8	>16	R	R	R	I	R	R	R	S	R	S	R
GDUTNS_Y84	Enteritidis	>32	<0.25	<0.25	2	4	>32	1	4	>512	4	1	R	S	S	S	S	R	S	R	R	S	S
GDUTNS_Y85	Kentucky	>32	>16	>16	16	>32	>32	>16	<0.25	>512	8	>16	R	R	R	I	R	R	R	S	R	S	R
GDUTNS_Y86	Enteritidis	>32	<0.25	<0.25	2	2	>32	1	4	512	8	>16	R	S	S	S	S	R	S	R	R	S	R
GDUTNS_Y87	Enteritidis	>32	<0.25	<0.25	2	2	>32	1	4	512	8	>16	R	S	S	S	S	R	S	R	R	S	R
GDUTNS_Y88	Enteritidis	>32	<0.25	0.5	4	4	>32	>16	4	>512	2	>16	R	S	S	S	S	R	R	R	R	S	R
GDUTNS_Y89	Enteritidis	>32	<0.25	<0.25	4	4	>32	>16	0.25	>512	8	0.5	R	S	S	S	S	R	R	S	R	S	S
GDUTNS_Y9	Enteritidis	>32	<0.125	0.25	2	2	>32	1	1	512	1	>16	R	S	S	S	S	R	S	S	R	S	R
GDUTNS_Y90	Enteritidis	>32	<0.25	<0.25	4	4	>32	1	8	>512	4	>16	R	S	S	S	S	R	S	R	R	S	R
GDUTNS_Y91	Indiana	>32	>16	>16	>64	32	>32	>16	4	>512	8	>16	R	R	R	R	R	R	R	R	R	S	R
GDUTNS_Y92	Newport	>32	<0.25	1	16	>32	32	2	0.5	>512	4	>16	R	S	S	R	R	R	S	S	R	S	R
GDUTNS_Y93	Enteritidis	>32	<0.25	<0.25	2	4	>32	2	4	>512	8	4	R	S	S	S	S	R	S	S	R	S	S
GDUTNS_Y94	Infantis	>32	>16	16	16	>32	>32	>16	0.25	>512	4	>16	R	R	R	I	R	R	R	S	R	S	R
GDUTNS_Y96	Enteritidis	>32	>16	16	4	>32	16	>16	<0.25	>512	8	>16	R	R	R	S	R	R	R	S	R	S	R
GDUTNS_Y97	Mbandaka	>32	<0.25	<0.25	2	4	>32	2	8	>512	2	<0.5	R	S	S	S	S	R	S	R	R	S	S
GDUTNS_Y98	Enteritidis	>32	<0.25	<0.25	4	4	>32	1	8	512	4	>16	R	S	S	S	S	R	S	R	R	S	R
GDUTNS1	London	>32	<0.25	0.5	2	>32	2	>16	2	512	<0.25	1	R	S	S	S	R	S	R	S	R	S	S
GDUTNS2	London	1	<0.25	1	2	8	8	2	1	512	1	0.5	S	S	S	S	S	S	S	S	R	S	S
GDUTNS3	Rissen	>32	<0.25	<0.25	4	32	2	>16	1	512	8	1	R	S	S	S	R	S	R	S	R	S	S
GDUTNS7	Rissen	>32	<0.25	<0.25	4	>32	8	>16	2	512	1	0.5	R	S	S	S	R	S	R	S	R	S	S
GDUTNS8	London	1	<0.25	<0.25	2	4	8	4	0.5	512	1	0.5	S	S	S	S	S	S	S	S	R	S	S
GDUTNS-Y99	Thompson	>32	>16	>16	>64	>32	8	>16	<0.25	256	4	>16	R	R	R	R	R	S	R	S	S	S	R

## Sheet: Table S5
Name	aadA1	aadA2	aadA5	aadA7	aadA22	aac(3)-IV	aac(3)-Id	aac(6')-Ib-cr	aac(6')-Iaa	armA	aph(3')-Ia	aph(3')-IIa	aph(4)-Ia	aph(6)-Id	aph(3'')-Ib	ARR-2	ARR-3	blaLAP-2	blaTEM-1B	blaTEM-214	blaTEM-209	blaTEM-206	blaTEM-141	blaCMY-2	blaCTX-M-14	blaCTX-M-14b	blaCTX-M-55	blaCTX-M-65	blaNDM-5	blaNDM-9	blaOXA-10	catB3	dfrA12	dfrA14	dfrA17	dfrA27	fosA3	lnu(F)	mph(A)	mcr-1.1	msr(E)	mph(E)	OqxB	OqxA	qnrB6	qnrS1	rmtB	sul1	sul2
GDUT_B1	1	1	0	0	0	0	0	0	0	0	0	0	0	0	0	0	0	0	1	0	0	0	0	0	0	0	0	0	0	0	0	0	1	0	0	0	0	0	0	0	0	0	0	0	0	1	0	0	1
GDUT_B11	0	0	0	0	0	0	0	0	0	0	0	0	0	0	0	0	0	0	0	0	0	0	0	0	0	0	0	0	0	0	0	0	0	0	0	0	0	0	0	0	0	0	0	0	0	0	0	0	0
GDUT_B3	1	1	0	0	0	0	0	0	0	0	0	0	0	0	0	0	0	0	1	0	0	0	0	0	0	0	0	0	0	0	0	0	1	0	0	0	0	0	0	0	0	0	0	0	0	1	0	0	1
GDUT_B4	1	1	0	0	0	0	0	0	0	0	0	0	0	0	0	0	0	0	1	0	0	0	0	0	0	0	0	0	0	0	0	0	1	0	0	0	0	0	0	0	0	0	0	0	0	1	0	0	1
GDUT_B5	1	1	0	0	0	0	0	0	0	0	0	0	0	0	0	0	0	0	1	0	0	0	0	0	0	0	0	0	0	0	0	0	1	0	0	0	0	0	0	0	0	0	0	0	0	1	0	0	1
GDUT_B6	0	0	0	0	0	0	0	0	1	0	0	0	0	0	0	0	0	0	1	0	0	0	0	0	0	0	0	0	0	0	0	0	0	0	0	0	0	0	0	0	0	0	0	0	0	0	0	0	0
GDUT_B8	1	1	0	0	0	0	0	0	0	0	0	0	0	0	0	0	0	0	1	0	0	0	0	0	0	0	0	0	0	0	0	0	1	0	0	0	0	0	0	0	0	0	0	0	0	1	0	0	1
GDUT_J1	1	1	0	0	0	0	0	0	0	0	0	0	0	0	0	0	0	0	1	0	0	0	0	0	0	0	0	0	0	0	0	0	1	0	0	0	0	0	0	0	0	0	0	0	0	1	0	0	1
GDUT_J3	0	1	0	1	0	0	0	0	0	0	0	0	0	0	0	0	0	0	1	1	1	1	1	0	0	0	1	0	1	0	0	0	1	0	0	0	0	1	0	0	0	0	0	0	0	1	1	1	0
GDUT_J4	0	0	0	1	0	0	1	0	0	0	1	0	0	1	1	0	0	0	0	0	0	0	0	0	0	1	0	0	0	0	0	0	0	0	0	0	0	0	0	0	0	0	0	0	0	0	0	1	0
GDUT_J5	0	0	0	0	0	1	0	0	0	0	1	0	1	0	0	0	0	0	0	0	0	0	0	0	0	0	0	1	0	0	0	0	0	1	0	0	0	0	0	0	0	0	0	0	0	0	0	1	0
GDUT_J6	0	0	0	0	0	1	0	0	0	0	0	0	1	0	0	0	0	0	0	0	0	0	0	0	0	0	0	1	0	0	0	0	0	0	0	0	0	0	0	0	0	0	0	0	0	0	0	1	0
GDUT_W1	0	0	0	1	0	0	1	0	0	0	1	0	0	1	1	0	0	0	0	0	0	0	0	0	0	1	0	0	0	0	0	0	0	0	0	0	0	0	0	0	0	0	0	0	0	0	0	1	0
GDUT_W10	0	0	0	0	0	0	0	0	0	0	0	0	0	0	0	0	0	0	0	0	0	0	0	0	0	0	0	0	0	0	0	0	0	0	0	0	0	0	0	0	0	0	0	0	0	0	0	0	0
GDUT_W11	0	0	0	0	0	0	0	0	0	0	0	0	0	0	0	0	0	0	0	0	0	0	0	0	0	0	0	0	0	0	0	0	0	0	0	0	0	0	0	0	0	0	0	0	0	0	0	0	0
GDUT_W12	0	0	0	0	0	0	0	0	0	0	0	0	0	0	0	0	0	0	0	0	0	0	0	0	0	0	0	0	0	0	0	0	0	0	0	0	0	0	0	0	0	0	0	0	0	0	0	0	0
GDUT_W2	0	0	0	0	0	0	0	0	1	0	0	0	0	1	1	0	0	0	1	0	0	0	0	0	0	0	0	0	0	0	0	0	0	0	0	0	0	0	0	0	0	0	0	0	0	0	0	0	1
GDUT_W3	1	1	0	0	0	0	0	0	0	0	0	0	0	0	0	0	0	0	1	0	0	0	0	0	0	0	0	0	0	0	0	0	1	0	0	0	0	0	0	0	0	0	0	0	0	0	0	0	0
GDUT_W4	1	1	0	0	0	0	0	0	0	0	0	0	0	0	0	0	0	0	1	0	0	0	0	0	0	0	0	0	0	0	0	0	1	0	0	0	0	0	0	0	0	0	0	0	0	1	0	0	1
GDUT_W5	0	0	0	0	0	0	0	0	1	0	0	0	0	0	0	0	0	0	0	0	0	0	0	0	0	0	0	0	0	0	0	0	0	0	0	0	0	0	0	0	0	0	0	0	0	0	0	0	0
GDUT_W6	0	0	0	0	0	0	0	1	0	0	0	0	0	1	1	0	1	0	0	0	0	0	0	0	0	0	0	0	0	0	0	0	0	0	0	1	0	0	1	0	0	0	0	0	1	0	0	1	0
GDUT_W7	0	0	0	0	0	0	0	0	1	0	0	0	0	0	0	0	0	0	1	0	0	0	0	0	0	0	0	0	0	0	0	0	0	0	0	0	0	0	0	0	0	0	0	0	0	0	0	0	0
GDUT_W8	0	0	0	0	0	0	0	0	1	0	0	0	0	0	0	0	0	0	1	0	0	0	0	0	0	0	0	0	0	0	0	0	0	0	0	0	0	0	0	0	0	0	0	0	0	0	0	0	0
GDUT_W9	0	0	0	0	0	0	0	0	0	0	0	0	0	0	0	0	0	0	0	0	0	0	0	0	0	0	0	0	0	0	0	0	0	0	0	0	0	0	0	0	0	0	0	0	0	0	0	0	0
GDUTBS4	0	0	0	0	0	0	0	0	0	0	0	0	0	0	0	0	0	0	0	0	0	0	0	0	0	0	0	0	0	0	0	0	0	0	0	0	0	0	0	0	0	0	0	0	0	0	0	0	0
GDUTBS5	1	1	0	0	0	0	0	0	0	0	0	0	0	0	0	0	0	0	1	0	0	0	0	0	0	0	0	0	0	0	0	0	1	0	0	0	0	0	0	0	0	0	0	0	0	1	0	0	1
GDUTBS6	0	0	0	0	0	0	0	0	0	0	0	0	0	0	0	1	0	0	0	0	0	0	0	0	0	0	0	1	0	0	1	0	0	1	0	0	0	0	0	0	0	0	0	0	0	1	0	0	0
GDUTBS9	0	0	0	0	0	0	0	0	0	0	0	0	0	0	0	0	0	0	1	0	0	0	0	0	0	0	0	0	0	0	0	0	0	0	0	0	0	0	0	0	0	0	0	0	0	0	0	0	0
GDUTNS_J2	0	0	0	0	0	1	0	0	0	0	0	0	1	0	1	1	0	0	0	0	0	0	0	0	0	0	0	1	0	0	1	0	0	1	0	0	0	0	0	0	0	0	0	0	0	1	0	0	0
GDUTNS_J7	0	0	0	0	0	0	0	0	1	0	0	0	0	0	0	0	0	0	1	0	0	0	0	0	0	0	0	0	0	0	0	0	0	0	0	0	0	0	0	0	0	0	0	0	0	0	0	0	0
GDUTNS_Y10	0	0	0	0	0	0	0	0	0	0	0	0	0	0	0	0	0	0	0	0	0	0	0	0	0	0	0	0	0	0	0	0	0	0	0	0	0	0	0	0	0	0	0	0	0	0	0	0	0
GDUTNS_Y100	0	0	0	0	0	0	0	0	0	0	0	1	0	0	0	0	0	0	0	0	0	0	0	0	0	0	0	0	0	0	0	0	0	0	0	0	0	0	0	0	0	0	0	0	0	0	0	0	0
GDUTNS_Y101	0	0	0	1	0	0	0	0	0	0	0	0	0	0	0	1	0	0	0	0	0	0	0	0	0	0	1	0	0	0	0	0	0	1	0	0	0	1	1	0	0	0	0	0	0	1	0	1	0
GDUTNS_Y102	0	0	0	0	0	0	0	0	0	0	0	1	0	0	0	0	0	0	1	0	0	0	0	0	0	0	0	0	0	0	0	0	0	0	0	0	0	0	0	0	0	0	0	0	0	0	0	0	0
GDUTNS_Y103	0	0	0	0	0	0	0	0	0	0	0	0	0	0	0	0	0	0	0	0	0	0	0	0	0	0	0	0	0	0	0	0	0	0	0	0	0	0	0	0	0	0	0	0	0	0	0	0	0
GDUTNS_Y107	0	0	1	0	0	0	0	0	0	0	0	0	0	0	0	0	0	0	1	0	0	0	0	0	0	0	0	0	0	0	0	0	0	0	1	0	0	0	0	0	0	0	0	0	0	0	0	0	0
GDUTNS_Y11	0	0	0	0	0	0	0	0	0	0	0	0	0	0	0	0	0	0	0	0	0	0	0	0	0	0	0	0	0	0	0	0	0	0	0	0	0	0	0	0	0	0	0	0	0	0	0	0	0
GDUTNS_Y110	0	0	0	0	0	0	0	0	0	0	0	0	0	0	0	0	0	0	0	0	0	0	0	0	0	0	0	0	0	0	0	0	0	0	0	0	0	0	0	0	0	0	0	0	0	0	0	0	0
GDUTNS_Y111	0	0	0	0	0	0	0	0	0	0	0	0	0	0	0	0	0	0	0	0	0	0	0	0	0	0	0	0	0	0	0	0	0	0	0	0	0	0	0	0	0	0	0	0	0	0	0	0	0
GDUTNS_Y112	0	0	0	0	0	0	0	0	0	0	0	0	0	0	0	1	0	0	0	0	0	0	0	0	0	0	0	0	0	0	1	0	0	1	0	0	0	0	0	0	0	0	0	0	0	1	0	0	0
GDUTNS_Y113	0	0	0	1	0	0	0	0	0	0	0	0	0	0	0	1	0	0	1	1	0	1	1	0	0	0	1	0	0	0	0	0	0	1	0	0	1	1	1	1	0	0	0	0	0	1	1	1	0
GDUTNS_Y114	0	0	0	0	0	0	0	0	0	0	0	0	0	1	1	1	0	0	1	0	0	0	0	1	0	0	0	0	0	0	0	0	0	1	0	0	0	1	1	0	0	0	0	0	0	1	0	0	1
GDUTNS_Y115	0	0	1	0	1	0	0	1	0	0	0	1	0	0	0	0	1	0	0	0	0	0	0	0	1	0	0	0	0	0	1	1	0	0	1	0	1	0	1	1	0	0	1	1	0	0	0	1	0
GDUTNS_Y116	0	0	0	0	0	0	0	0	0	0	0	1	0	0	0	0	0	0	1	0	0	0	0	0	0	0	0	0	0	0	0	0	0	0	0	0	0	0	0	0	0	0	0	0	0	0	0	0	0
GDUTNS_Y12	0	0	0	0	0	0	0	0	0	0	0	0	0	0	0	0	0	0	0	0	0	0	0	0	0	0	0	0	0	0	0	0	0	0	0	0	0	0	0	0	0	0	0	0	0	0	0	0	0
GDUTNS_Y13	0	0	0	0	1	0	0	0	0	0	0	0	0	1	0	1	0	1	1	0	0	0	0	0	0	0	1	0	0	0	0	0	0	1	0	0	0	1	0	0	0	0	0	0	0	1	0	0	0
GDUTNS_Y14	0	0	0	0	0	1	0	0	0	0	0	0	1	0	0	0	0	0	0	0	0	0	0	0	0	0	0	1	0	0	0	0	0	0	0	0	0	0	0	0	0	0	0	0	0	0	0	1	0
GDUTNS_Y15	0	0	0	0	0	0	0	0	0	0	0	1	0	0	0	0	0	0	1	0	0	0	0	0	0	0	0	0	0	0	0	0	0	0	0	0	0	0	0	0	0	0	0	0	0	0	0	0	0
GDUTNS_Y16	0	0	0	0	0	0	0	0	0	0	0	0	0	0	0	0	0	0	0	0	0	0	0	0	0	0	0	0	0	0	0	0	0	0	0	0	0	0	0	0	0	0	0	0	0	0	0	0	0
GDUTNS_Y17	0	0	0	0	1	0	0	0	0	0	0	0	0	1	1	0	0	0	1	0	0	0	0	0	0	0	0	0	0	0	0	0	0	1	0	0	0	0	1	0	0	0	0	0	0	1	0	0	0
GDUTNS_Y18	0	0	0	0	1	0	0	0	0	0	0	0	0	1	1	0	0	0	1	0	0	0	0	0	0	0	0	0	0	0	0	0	0	1	0	0	0	0	1	0	0	0	0	0	0	1	0	0	0
GDUTNS_Y19	0	0	0	0	0	0	0	0	0	0	0	0	0	1	1	0	0	0	1	0	0	0	0	0	0	0	0	0	0	0	0	0	0	1	0	0	0	0	0	0	0	0	0	0	0	1	0	0	0
GDUTNS_Y2	0	0	0	0	0	1	0	0	0	0	0	0	1	0	1	1	0	0	0	0	0	0	0	0	0	0	0	0	0	0	1	0	0	1	0	0	0	0	0	0	0	0	0	0	0	1	0	0	0
GDUTNS_Y20	0	0	0	0	0	0	0	0	0	0	0	0	0	0	0	0	0	0	0	0	0	0	0	0	0	0	0	0	0	0	0	0	0	0	0	0	0	0	0	0	0	0	0	0	0	0	0	0	0
GDUTNS_Y21	0	0	0	0	0	1	0	0	0	0	1	0	1	0	0	0	0	0	0	0	0	0	0	0	0	0	0	1	0	0	0	0	0	1	0	0	0	0	0	0	0	0	0	0	0	0	0	1	0
GDUTNS_Y22	0	0	0	0	0	1	0	0	0	0	0	0	1	0	0	0	0	0	0	0	0	0	0	0	0	0	0	1	0	0	0	0	0	0	0	0	0	0	0	0	0	0	0	0	0	0	0	1	0
GDUTNS_Y23	0	0	0	0	0	0	0	0	0	0	0	1	0	0	0	0	0	0	1	0	0	0	0	0	0	0	0	0	0	0	0	0	0	0	0	0	0	0	0	0	0	0	0	0	0	0	0	0	0
GDUTNS_Y24	0	0	0	0	0	0	0	0	0	0	0	0	0	0	0	0	0	0	0	0	0	0	0	0	0	0	0	0	0	0	0	0	0	0	0	0	0	0	0	0	0	0	0	0	0	0	0	0	0
GDUTNS_Y25	0	0	0	0	0	0	0	0	0	0	0	0	0	0	0	0	0	0	0	0	0	0	0	0	0	0	0	0	0	0	0	0	0	0	0	0	0	0	0	0	0	0	0	0	0	0	0	0	0
GDUTNS_Y26	0	0	0	0	0	1	0	0	0	0	0	0	1	0	0	0	0	0	0	0	0	0	0	0	0	0	0	1	0	0	0	0	0	0	0	0	0	0	0	0	0	0	0	0	0	0	0	1	0
GDUTNS_Y27	0	0	0	0	0	0	0	0	0	0	0	0	0	0	0	0	0	0	0	0	0	0	0	0	0	0	0	0	0	0	0	0	0	0	0	0	0	0	0	0	0	0	0	0	0	0	0	0	0
GDUTNS_Y28	0	0	0	0	0	0	0	0	0	0	0	0	0	1	1	0	0	0	1	0	0	0	0	0	0	0	0	0	0	0	0	0	0	0	0	0	0	0	0	0	0	0	0	0	0	0	0	0	1
GDUTNS_Y29	0	0	0	1	0	1	0	0	0	0	0	0	1	0	1	1	0	0	0	0	0	0	0	0	0	0	0	0	0	0	1	0	0	1	0	0	0	0	0	0	0	0	0	0	0	1	0	1	0
GDUTNS_Y3	0	0	0	0	0	0	0	0	1	0	0	0	0	0	0	0	0	0	0	0	0	0	0	0	0	0	0	0	0	0	0	0	0	0	0	0	0	0	0	0	0	0	0	0	0	0	0	0	0
GDUTNS_Y30	0	0	0	0	0	0	0	0	0	0	0	1	0	1	0	0	0	0	1	0	0	0	0	0	0	0	0	0	0	0	0	0	0	0	0	0	0	0	0	0	0	0	0	0	0	0	0	0	1
GDUTNS_Y31	0	0	0	0	0	0	0	0	0	0	0	0	0	0	0	0	0	0	0	0	0	0	0	0	0	0	0	0	0	0	0	0	0	0	0	0	0	0	0	0	0	0	0	0	0	0	0	0	0
GDUTNS_Y32	0	0	0	0	0	0	0	0	0	0	0	0	0	0	0	0	0	0	0	0	0	0	0	0	0	0	0	0	0	0	0	0	0	0	0	0	0	0	0	0	0	0	0	0	0	0	0	0	0
GDUTNS_Y33	0	0	0	0	0	0	0	0	0	0	0	1	0	0	0	0	0	0	1	0	0	0	0	0	0	0	0	0	0	0	0	0	0	0	0	0	0	0	0	0	0	0	0	0	0	0	0	0	0
GDUTNS_Y34	0	0	0	0	0	0	0	0	0	0	0	0	0	1	1	0	0	0	1	0	0	0	0	0	0	0	0	0	0	0	0	0	0	0	0	0	0	0	0	0	0	0	0	0	0	0	0	0	1
GDUTNS_Y35	0	0	0	0	0	0	0	0	0	0	0	0	0	0	0	0	0	0	0	0	0	0	0	0	1	0	0	0	0	0	0	0	0	0	0	0	1	0	0	0	0	0	0	0	0	1	0	0	0
GDUTNS_Y36	0	0	0	0	0	0	0	0	0	0	0	0	0	0	0	0	0	0	0	0	0	0	0	0	0	0	0	0	0	0	0	0	0	0	0	0	0	0	0	0	0	0	0	0	0	0	0	0	0
GDUTNS_Y37	0	0	0	0	0	0	0	0	0	0	0	1	0	0	0	0	0	0	1	0	0	0	0	0	0	0	0	0	0	0	0	0	0	0	0	0	0	0	0	0	0	0	0	0	0	0	0	0	0
GDUTNS_Y38	0	0	0	0	0	0	0	0	0	0	0	0	0	0	0	0	0	0	0	0	0	0	0	0	0	0	0	0	0	0	0	0	0	0	0	0	0	0	0	0	0	0	0	0	0	0	0	0	0
GDUTNS_Y39	0	0	0	0	0	0	0	0	0	0	0	0	0	0	0	0	0	0	0	0	0	0	0	0	0	0	0	0	0	0	0	0	0	0	0	0	0	0	0	0	0	0	0	0	0	0	0	0	0
GDUTNS_Y4	0	0	0	0	0	0	0	1	0	0	0	0	0	1	1	0	1	0	0	0	0	0	0	0	0	0	0	0	0	0	0	0	0	0	0	1	0	0	1	0	0	0	0	0	0	0	0	1	1
GDUTNS_Y40	0	0	0	0	0	0	0	0	0	0	0	0	0	0	0	0	0	0	0	0	0	0	0	0	0	0	0	0	0	0	0	0	0	0	0	0	0	0	0	0	0	0	0	0	0	0	0	0	0
GDUTNS_Y42	0	0	0	0	0	0	0	0	0	0	0	0	0	0	0	0	0	0	0	0	0	0	0	0	0	0	0	0	0	0	0	0	0	0	0	0	0	0	1	0	0	0	0	0	0	1	0	0	1
GDUTNS_Y43	0	0	0	0	0	0	0	0	0	0	0	0	0	1	1	0	0	0	1	0	0	0	0	0	0	0	0	0	0	0	0	0	0	0	0	0	0	0	0	0	0	0	0	0	0	0	0	0	1
GDUTNS_Y45	0	0	0	1	0	0	0	0	0	0	0	0	0	0	0	0	0	0	0	0	0	0	0	0	0	0	0	0	0	0	0	0	0	0	0	0	0	0	0	0	0	0	0	0	0	1	0	1	0
GDUTNS_Y46	0	0	0	0	0	0	0	0	0	0	0	1	0	0	0	0	0	0	1	0	0	0	0	0	0	0	0	0	0	0	0	0	0	0	0	0	0	0	0	0	0	0	0	0	0	0	0	0	0
GDUTNS_Y47	0	0	0	0	0	0	0	0	0	0	0	0	0	0	0	0	0	0	0	0	0	0	0	0	0	0	0	0	0	0	0	0	0	0	0	0	0	0	0	0	0	0	0	0	0	0	0	0	0
GDUTNS_Y48	0	0	0	0	0	0	0	0	0	0	0	0	0	0	0	0	0	0	1	0	0	0	0	0	0	0	0	0	0	0	0	0	0	0	0	0	0	0	0	0	0	0	0	0	0	0	0	0	0
GDUTNS_Y49	0	0	0	1	0	0	0	0	0	0	0	0	0	0	0	1	0	0	0	0	0	0	0	0	0	0	0	0	0	0	0	0	0	1	0	0	0	0	0	0	0	0	0	0	0	0	0	1	0
GDUTNS_Y5	0	0	0	0	0	0	0	1	0	0	0	0	0	1	1	0	1	0	0	0	0	0	0	0	0	0	0	0	0	0	0	0	0	0	0	1	0	0	1	0	0	0	0	0	0	0	0	1	1
GDUTNS_Y50	0	0	0	0	0	0	0	0	0	0	0	1	0	0	0	0	0	0	1	0	0	0	0	0	0	0	0	0	0	0	0	0	0	0	0	0	0	0	0	0	0	0	0	0	0	0	0	0	0
GDUTNS_Y51	0	0	0	0	0	0	0	0	0	0	0	1	0	0	0	0	0	0	1	0	0	0	0	0	0	0	0	0	0	0	0	0	0	0	0	0	0	0	0	0	0	0	0	0	0	0	0	0	0
GDUTNS_Y52	0	1	0	0	0	0	0	1	0	1	1	0	0	1	1	0	1	0	1	0	0	0	0	1	0	0	0	0	0	0	1	1	1	0	0	0	0	0	1	0	1	1	0	0	0	1	0	1	1
GDUTNS_Y53	0	0	1	0	0	0	0	0	0	0	0	0	0	0	0	0	0	0	1	0	0	0	0	0	0	0	0	0	0	0	0	0	0	0	1	0	0	0	0	0	0	0	0	0	0	0	0	0	0
GDUTNS_Y54	0	0	0	0	0	0	0	0	0	0	0	0	0	1	1	1	0	0	1	0	0	0	0	1	0	0	0	0	0	0	0	0	0	1	0	0	0	1	1	0	0	0	0	0	0	1	0	0	1
GDUTNS_Y55	0	0	0	0	0	0	0	0	0	0	0	0	0	1	1	0	0	0	1	0	0	0	0	0	0	0	0	0	0	0	0	0	0	0	0	0	0	0	0	0	0	0	0	0	0	0	0	0	1
GDUTNS_Y56	0	0	0	0	0	0	0	0	0	0	0	0	0	0	0	0	0	0	0	0	0	0	0	0	0	0	0	0	0	0	0	0	0	0	0	0	0	0	0	0	0	0	0	0	0	0	0	0	0
GDUTNS_Y57	0	0	0	0	0	0	0	0	0	0	0	0	0	1	1	0	0	0	1	0	0	0	0	0	0	0	0	0	0	0	0	0	0	0	0	0	0	0	0	0	0	0	0	0	0	0	0	0	1
GDUTNS_Y59	0	0	1	0	0	0	0	0	0	0	0	0	0	0	0	0	0	0	1	0	0	0	0	0	0	0	0	0	0	0	0	0	0	0	1	0	0	0	0	0	0	0	0	0	0	0	0	0	0
GDUTNS_Y6	0	1	0	0	0	0	0	1	0	0	0	0	1	0	0	0	1	0	1	1	1	1	1	0	0	0	1	0	0	1	1	1	1	0	0	0	1	0	1	0	0	0	0	0	0	0	1	1	1
GDUTNS_Y60	0	0	0	0	0	0	0	0	1	0	0	0	0	1	1	0	0	0	1	0	0	0	0	0	0	0	0	0	0	0	0	0	0	0	0	0	0	0	0	0	0	0	0	0	0	0	0	0	1
GDUTNS_Y61	0	0	0	0	0	0	0	0	0	0	0	1	0	0	0	0	0	0	1	0	0	0	0	0	0	0	0	0	0	0	0	0	0	0	0	0	0	0	0	0	0	0	0	0	0	0	0	0	0
GDUTNS_Y62	0	0	1	0	0	0	0	0	0	0	0	0	0	0	0	0	0	0	1	0	0	0	0	0	0	0	0	0	0	0	0	0	0	0	1	0	0	0	0	0	0	0	0	0	0	0	0	0	0
GDUTNS_Y63	0	0	1	0	0	0	0	0	0	0	0	0	0	0	0	0	0	0	1	0	0	0	0	0	0	0	0	0	0	0	0	0	0	0	1	0	0	0	0	0	0	0	0	0	0	0	0	0	0
GDUTNS_Y64	0	0	0	0	0	0	0	0	0	0	0	1	0	0	0	0	0	0	1	0	0	0	0	0	0	0	0	0	0	0	0	0	0	0	0	0	0	0	0	0	0	0	0	0	0	0	0	0	0
GDUTNS_Y65	0	0	0	0	0	1	0	0	0	0	1	0	1	0	0	0	0	0	0	0	0	0	0	0	0	0	0	1	0	0	0	0	0	1	0	0	0	0	0	0	0	0	0	0	0	0	0	1	0
GDUTNS_Y66	0	0	0	0	1	0	0	0	0	0	0	0	0	1	0	1	0	1	1	0	0	0	0	0	0	0	1	0	0	0	0	0	0	1	0	0	0	1	1	0	0	0	0	0	0	1	0	0	0
GDUTNS_Y67	0	0	1	0	0	0	0	0	0	0	0	0	0	0	0	0	0	0	1	0	0	0	0	0	0	0	0	0	0	0	0	0	0	0	1	0	0	0	0	0	0	0	0	0	0	0	0	0	0
GDUTNS_Y68	0	0	0	0	0	0	0	0	0	0	0	1	0	0	0	0	0	0	1	0	0	0	0	0	0	0	0	0	0	0	0	0	0	0	0	0	0	0	0	0	0	0	0	0	0	0	0	0	0
GDUTNS_Y69	0	0	0	1	0	0	0	0	0	0	0	0	0	0	0	1	0	0	0	0	0	0	0	0	0	0	0	0	0	0	0	0	0	1	0	0	0	0	0	0	0	0	0	0	0	0	0	1	0
GDUTNS_Y7	0	0	1	0	0	0	0	1	0	1	0	0	1	1	1	0	1	0	0	0	0	0	0	0	0	0	1	0	0	0	1	1	0	0	1	0	0	0	0	0	1	1	1	1	0	0	1	1	0
GDUTNS_Y70	0	0	0	0	0	0	0	0	0	0	0	0	0	1	1	0	0	0	1	0	0	0	0	0	0	0	0	0	0	0	0	0	0	0	0	0	0	0	0	0	0	0	0	0	0	0	0	0	1
GDUTNS_Y71	0	1	1	0	0	0	0	1	0	0	0	0	0	0	0	0	1	0	1	0	0	0	0	0	0	0	1	0	0	1	1	1	1	0	0	0	0	0	1	0	0	0	0	0	0	0	0	1	1
GDUTNS_Y72	0	0	0	0	0	1	0	0	0	0	0	0	1	0	1	1	0	0	0	0	0	0	0	0	0	0	0	1	0	0	1	0	0	1	0	0	0	0	0	0	0	0	0	0	0	1	0	0	0
GDUTNS_Y73	0	0	0	0	1	0	0	0	0	0	0	0	0	1	0	0	0	0	0	0	0	0	0	0	0	0	1	0	0	0	0	0	0	0	0	0	0	1	0	0	0	0	0	0	0	1	0	0	0
GDUTNS_Y74	0	0	1	0	0	0	0	0	0	0	0	0	0	0	0	0	0	0	1	0	0	0	0	0	0	0	0	0	0	0	0	0	0	0	1	0	0	0	0	0	0	0	0	0	0	0	0	0	0
GDUTNS_Y75	0	0	0	0	0	0	0	0	0	0	0	1	0	0	0	0	0	0	1	0	0	0	0	0	0	0	0	0	0	0	0	0	0	0	0	0	0	0	0	0	0	0	0	0	0	0	0	0	0
GDUTNS_Y76	0	0	0	0	0	0	0	0	0	0	0	0	0	0	0	0	0	0	0	0	0	0	0	0	0	0	0	0	0	0	0	0	0	0	0	0	0	0	0	0	0	0	0	0	0	0	0	0	0
GDUTNS_Y77	0	0	0	0	0	0	0	0	0	0	0	0	0	0	0	0	0	0	0	0	0	0	0	0	0	0	0	0	0	0	0	0	0	0	0	0	0	0	0	0	0	0	0	0	0	0	0	0	0
GDUTNS_Y78	0	0	0	0	0	0	0	0	0	0	0	0	0	1	1	0	0	0	1	0	0	0	0	0	0	0	0	0	0	0	0	0	0	0	0	0	0	0	0	0	0	0	0	0	0	0	0	0	1
GDUTNS_Y79	0	0	0	0	0	0	0	0	0	0	0	0	0	0	0	0	0	0	0	0	0	0	0	0	0	0	0	0	0	0	0	0	0	0	0	0	0	0	0	0	0	0	0	0	0	0	0	0	0
GDUTNS_Y8	0	0	0	0	0	0	0	0	0	0	0	0	0	1	1	0	0	0	1	0	0	0	0	0	0	0	0	0	0	0	0	0	0	0	0	0	0	0	0	0	0	0	0	0	0	0	0	0	1
GDUTNS_Y80	0	0	0	0	0	1	0	0	0	0	0	0	1	0	1	0	0	0	0	0	0	0	0	0	0	0	0	1	0	0	0	0	0	0	0	0	0	0	0	0	0	0	0	0	0	0	0	0	0
GDUTNS_Y81	0	0	0	0	0	1	0	0	0	0	0	0	1	0	1	1	0	0	0	0	0	0	0	0	1	0	0	0	0	0	1	0	0	1	0	0	0	0	0	0	0	0	0	0	0	1	0	0	0
GDUTNS_Y82	0	0	1	0	0	0	0	0	0	0	0	0	0	0	0	0	0	0	1	0	0	0	0	0	0	0	0	0	0	0	0	0	0	0	1	0	0	0	0	0	0	0	0	0	0	0	0	0	0
GDUTNS_Y83	0	0	0	1	0	0	0	0	0	0	0	0	1	0	0	1	0	0	0	0	0	0	0	0	0	0	1	0	0	0	0	0	0	1	0	0	1	1	1	0	0	0	0	0	0	0	0	1	1
GDUTNS_Y84	0	0	1	0	0	0	0	0	0	0	0	0	0	0	0	0	0	0	1	0	0	0	0	0	0	0	0	0	0	0	0	0	0	0	1	0	0	0	0	0	0	0	0	0	0	0	0	0	0
GDUTNS_Y85	0	0	0	1	0	0	0	0	0	0	0	0	0	0	0	1	0	0	1	0	0	0	0	0	0	0	1	0	0	0	0	0	0	1	0	0	0	1	1	0	0	0	0	0	0	0	0	1	0
GDUTNS_Y86	0	0	0	0	0	0	0	0	0	0	0	1	0	0	0	0	0	0	1	0	0	0	0	0	0	0	0	0	0	0	0	0	0	0	0	0	0	0	0	0	0	0	0	0	0	0	0	0	0
GDUTNS_Y87	0	0	0	0	0	0	0	0	0	0	0	1	0	0	0	0	0	0	1	0	0	0	0	0	0	0	0	0	0	0	0	0	0	0	0	0	0	0	0	0	0	0	0	0	0	0	0	0	0
GDUTNS_Y88	0	0	0	0	0	0	0	0	0	0	0	0	0	1	1	0	0	0	1	0	0	0	0	0	0	0	0	0	0	0	0	0	0	0	0	0	0	0	0	0	0	0	0	0	0	0	0	0	1
GDUTNS_Y89	0	0	0	0	0	0	0	0	0	0	0	0	0	1	1	0	0	0	1	0	0	0	0	0	0	0	0	0	0	0	0	0	0	0	0	0	0	0	0	0	0	0	0	0	0	0	0	0	1
GDUTNS_Y9	0	0	0	0	0	0	0	0	0	0	0	1	0	0	0	0	0	0	1	0	0	0	0	0	0	0	0	0	0	0	0	0	0	0	0	0	0	0	0	0	0	0	0	0	0	0	0	0	0
GDUTNS_Y90	0	0	0	0	0	0	0	0	0	0	0	1	0	0	0	0	0	0	1	0	0	0	0	0	0	0	0	0	0	0	0	0	0	0	0	0	0	0	0	0	0	0	0	0	0	0	0	0	0
GDUTNS_Y91	0	1	0	0	1	1	0	0	0	0	0	1	0	1	1	0	0	0	1	0	0	0	0	0	0	0	0	0	1	0	0	0	1	0	0	0	0	0	1	1	0	0	0	0	0	0	0	1	1
GDUTNS_Y92	0	0	0	0	0	1	0	0	0	0	0	0	1	0	1	1	0	0	0	0	0	0	0	0	0	0	0	0	0	0	1	0	0	1	0	0	0	0	0	0	0	0	0	0	0	1	0	0	0
GDUTNS_Y93	0	0	0	0	0	0	0	0	0	0	0	0	0	1	1	0	0	0	1	0	0	0	0	0	0	0	0	0	0	0	0	0	0	0	0	0	0	0	0	0	0	0	0	0	0	0	0	0	1
GDUTNS_Y94	0	0	0	0	0	1	0	0	0	0	0	0	1	0	0	0	0	0	0	0	0	0	0	0	0	0	0	1	0	0	0	0	0	1	0	0	0	0	0	0	0	0	0	0	0	0	0	1	0
GDUTNS_Y96	0	0	0	0	0	0	0	0	0	0	0	0	0	1	1	0	0	0	0	0	0	0	0	0	0	0	0	0	0	0	0	0	0	0	0	0	0	0	0	0	0	0	0	0	0	0	0	0	1
GDUTNS_Y97	0	0	0	0	1	1	0	0	0	0	0	0	1	0	1	0	0	0	1	0	0	0	0	0	0	0	0	1	0	0	0	0	0	1	0	0	0	0	0	0	0	0	0	0	0	1	0	0	0
GDUTNS_Y98	0	0	0	0	0	0	0	0	0	0	0	1	0	0	0	0	0	0	1	0	0	0	0	0	0	0	0	0	0	0	0	0	0	0	0	0	0	0	0	0	0	0	0	0	0	0	0	0	0
GDUTNS1	0	0	0	0	0	0	0	0	0	0	0	0	0	0	0	0	0	0	1	0	0	0	0	0	0	0	0	0	0	0	0	0	1	0	0	0	0	0	0	0	0	0	0	0	0	1	0	0	0
GDUTNS2	0	0	0	0	0	0	0	0	0	0	0	0	0	0	0	0	0	0	0	0	0	0	0	0	0	0	0	0	0	0	0	0	0	0	0	0	0	0	0	0	0	0	0	0	0	0	0	0	0
GDUTNS3	1	1	0	0	0	0	0	0	0	0	0	0	0	0	0	0	0	0	1	0	0	0	0	0	0	0	0	0	0	0	0	0	1	0	0	0	0	0	0	0	0	0	0	0	0	1	0	0	1
GDUTNS7	1	1	0	0	0	0	0	0	0	0	0	0	0	0	0	0	0	0	1	0	0	0	0	0	0	0	0	0	0	0	0	0	1	0	0	0	0	0	0	0	0	0	0	0	0	1	0	0	1
GDUTNS8	0	0	0	0	0	0	0	0	0	0	0	0	0	0	0	0	0	0	0	0	0	0	0	0	0	0	0	0	0	0	0	0	0	0	0	0	0	0	0	0	0	0	0	0	0	0	0	0	0
GDUTNS-Y99	0	0	0	0	0	1	0	0	0	0	0	0	1	0	1	1	0	0	0	0	0	0	0	0	0	0	0	1	1	0	1	0	0	1	0	0	0	0	0	0	0	0	0	0	0	1	0	0	0
[truncated: 3 more columns]

## Sheet: Table S6
ARG	Phenotypic resistance	Phi	P-value
rmtB	AMI	0.8911568795344651	1.4761695755925177e-49
blaTEM-214	AMI	0.7689631641542312	8.589016234215747e-29
blaTEM-206	AMI	0.7689631641542312	8.589016234215747e-29
blaTEM-141	AMI	0.7689631641542312	8.589016234215747e-29
armA	AMI	0.6255932436294535	1.1000301702393609e-16
blaTEM-209	AMI	0.6255932436294535	1.1000301702393609e-16
msr(E)	AMI	0.6255932436294535	1.1000301702393609e-16
mph(E)	AMI	0.6255932436294535	1.1000301702393609e-16
catB3	AMI	0.5852941176470589	2.495343420051892e-14
blaCTX-M-55	CAZ	0.5718973012878881	1.2890578731669624e-13
mph(A)	CAZ	0.5618893172552947	4.191121605777745e-13
lnu(F)	CAZ	0.5365141434396535	7.023940787285164e-12
blaCTX-M-55	AMI	0.5161730279828151	5.711481864612819e-11
blaTEM-1B	AMP	0.47695608594792827	2.242435093087736e-09
tet(A)	TET	0.4670753646918484	5.2669633759038425e-09
blaCMY-2	FOX	0.4626519455729925	7.652497932164314e-09
blaNDM-5	FOX	0.4626519455729923	7.652497932164658e-09
aac(6')-Ib-cr	AMI	0.4502705093864974	2.117713984063021e-08
ARR-3	AMI	0.4502705093864974	2.117713984063021e-08
sul1	TET	0.4448547052403496	3.2641689285030947e-08
aph(3')-IIa	GEN	0.4423131648506039	3.9887033522496905e-08
sul1	CTX	0.432135609616934	8.758122506516325e-08
blaCTX-M-55	CTX	0.4319009858039936	8.915674161526261e-08
qnrS1	CHL	0.4286089449668868	1.1433635753560524e-07
aph(4)-Ia	CTX	0.4281525604375803	1.1832337289117819e-07
catB3	CAZ	0.4233532108966112	1.6915830010135235e-07
lnu(F)	CTX	0.4102266599828951	4.3725470074648614e-07
aph(3')-IIa	CT	0.4098029438774096	4.505651695999621e-07
mph(A)	FOX	0.3923101160730288	1.4997558472277128e-06
blaCTX-M-65	CTX	0.3906017526314213	1.6805185435969006e-06
sul1	CAZ	0.389507146748904	1.8070279330603007e-06
sul1	AMI	0.38519066543660674	2.3997639131066395e-06
aac(3)-IV	CTX	0.38451781243558714	2.507358404462165e-06
fosA3	AMI	0.3779411764705883	3.829896853529938e-06
blaTEM-209	FOX	0.3763924525836378	4.226021369406035e-06
blaNDM-9	FOX	0.3763924525836377	4.226021369406035e-06
ARR-2	CAZ	0.37393240878490686	4.9360492311010335e-06
dfrA14	CTX	0.3724665320749071	5.411392201021087e-06
aph(4)-Ia	GEN	0.369275524640969	6.6002509459099e-06
ARR-2	CTX	0.36180398074324016	1.042221602070609e-05
dfrA14	CAZ	0.35511387321247834	1.5539794916190535e-05
aadA2	FOX	0.34972688519867784	2.129731778350944e-05
sul3	CHL	0.3408451684404895	3.536836607427383e-05
blaOXA-10	CTX	0.3394169504743298	3.8319547193887536e-05
dfrA14	CHL	0.33817151566785864	4.1080226470117554e-05
catB3	FOX	0.33655179353036724	4.4950296128071115e-05
aac(3)-IV	GEN	0.33447372016135213	5.041728134399384e-05
dfrA12	FOX	0.3337091026058776	5.258124857942056e-05
sul2	FOX	0.3276127453668569	7.322204296193042e-05
blaCMY-2	CAZ	0.3255430246059117	8.180499198542507e-05
mcr-1.1	CAZ	0.32554302460591167	8.180499198542507e-05
mph(A)	CHL	0.3226115003773753	9.558103147247417e-05
fosA3	CAZ	0.32131423185999225	0.00010234414425336412
blaOXA-10	AMI	0.3210364694894879	0.00010384912317003915
qnrS1	FOX	0.31938164629328814	0.00011325210618847624
sul1	CHL	0.31686677200522534	0.00012907370937576985
sul1	GEN	0.3144749882218951	0.00014601120688965348
aph(4)-Ia	CHL	0.31117551776287977	0.00017279027317735986
qnrS1	CTX	0.3077232888955175	0.0002056504434772467
dfrA12	CHL	0.30740529633577196	0.00020895260810770228
blaOXA-10	CHL	0.3064046877949656	0.00021966746195298606
aph(6)-Id	CAZ	0.30636037758407214	0.00022015354638699433
qnrS1	TET	0.3047278481412427	0.0002387745077524561
blaOXA-10	FOX	0.3040599008663821	0.00024680637084964566
blaNDM-9	AMI	0.3012967460127147	0.0002827691732567695
OqxB	AMI	0.3012967460127147	0.0002827691732567695
OqxA	AMI	0.3012967460127147	0.0002827691732567695
blaCTX-M-55	GEN	0.2992379511115804	0.0003126581442071368
ARR-2	TET	0.29774794418327044	0.00033608615965654903
aadA22	CAZ	0.29678913593457434	0.00035201005091702904
aac(6')-Ib-cr	CAZ	0.2967891359345743	0.00035201005091702904
ARR-3	CAZ	0.2967891359345743	0.00035201005091702904
aph(3')-IIa	NAL	0.2943801349710035	0.0003951492434480549
aadA2	AMI	0.29412007351940284	0.0004000874943898657
lnu(F)	FOX	0.29395267773387823	0.0004032962391596597
mph(A)	CTX	0.29278006023014247	0.000426449028057878
blaTEM-214	FOX	0.29277193430790927	0.0004266136689296969
blaTEM-206	FOX	0.29277193430790927	0.0004266136689296969
blaTEM-141	FOX	0.29277193430790927	0.0004266136689296969
aadA2	CHL	0.2917595523091513	0.00044759115279414957
blaOXA-10	CAZ	0.29135103050439715	0.0004563225923419586
mcr-1.1	CT	0.28975510520007275	0.0004919610559863284
dfrA14	TET	0.28934262071908934	0.0005015807738713864
tet(A)	CTX	0.285681015638276	0.0005949000150749463
catB3	CTX	0.2846918777215847	0.0006227187789647527
fosA3	CTX	0.2846918777215847	0.0006227187789647527
dfrA12	AMI	0.2823104411404529	0.000694676239774694
aadA7	TET	0.2807486604182816	0.0007459360904646633
blaCTX-M-55	TET	0.2807486604182816	0.0007459360904646633
aac(3)-IV	CHL	0.28001953263092405	0.0007710373314346718
lnu(F)	GEN	0.279102969426882	0.0008036912416086696
blaOXA-10	TET	0.27298519198438387	0.0010562465969691614
blaCTX-M-55	FOX	0.27292129047790864	0.0010592309551720818
tet(A)	CAZ	0.2717567595327417	0.0011149867972455759
mph(A)	AMI	0.2713944542263014	0.0011328731298576784
aph(4)-Ia	TET	0.2703435556505688	0.0011862484686991966
dfrA12	TET	0.2701843831935936	0.0011945303529631505
ARR-2	GEN	0.26745080988981434	0.001345258502097708
armA	CAZ	0.2648469084057551	0.0015047772715983327
blaNDM-9	CAZ	0.2648469084057551	0.0015047772715983327
msr(E)	CAZ	0.2648469084057551	0.0015047772715983327
mph(E)	CAZ	0.2648469084057551	0.0015047772715983327
OqxB	CAZ	0.26484690840575503	0.0015047772715983327
OqxA	CAZ	0.26484690840575503	0.0015047772715983327
blaLAP-2	CAZ	0.264846908405755	0.0015047772715983327
aph(3'')-Ib	AMP	0.26466564765361034	0.0015164988339673995
rmtB	CAZ	0.26360820367707516	0.0015865544865032155
aac(6')-Ib-cr	CHL	0.2614434928080011	0.0017392384870093876
ARR-3	CHL	0.2614434928080011	0.0017392384870093876
dfrA14	GEN	0.26022805133578164	0.0018307126451253299
blaCTX-M-65	CHL	0.2588765679059776	0.0019375431025991353
blaOXA-10	GEN	0.2580786195413273	0.002003246040305276
blaCTX-M-55	CHL	0.2570901771485412	0.0020874359077374597
aadA2	TET	0.2558021306721391	0.002201958789643371
ARR-2	CHL	0.2541814402450815	0.0023541389530355077
rmtB	CTX	0.25370512537917494	0.0024006410529024322
mph(A)	GEN	0.24786069069808186	0.003042922457372304
lnu(F)	AMI	0.24580905699571495	0.003302785030537108
tet(A)	NAL	0.2444081839062685	0.003491534830258304
aac(3)-IV	TET	0.241617185665903	0.003896786130755389
rmtB	FOX	0.2408579001696139	0.004014111817448163
sul2	SUL	0.24038098691020574	0.004089417368515543
aac(6')-Ib-cr	FOX	0.23974149438718495	0.004192384371122848
ARR-3	FOX	0.23974149438718495	0.004192384371122848
lnu(F)	CHL	0.2391547688627861	0.004288895125614501
blaCMY-2	AMI	0.23747391834174797	0.004576506477288496
blaNDM-5	AMI	0.2374739183417479	0.004576506477288496
mcr-1.1	AMI	0.23747391834174786	0.004576506477288591
aph(3')-Ia	CTX	0.23718317297927632	0.004627972857777686
aac(6')-Ib-cr	TET	0.23670759847720613	0.004713275056114627
ARR-3	TET	0.23670759847720613	0.004713275056114627
aac(6')-Ib-cr	GEN	0.23525921103387026	0.0049818073480638065
ARR-3	GEN	0.23525921103387026	0.0049818073480638065
aph(6)-Id	AMP	0.23414112297336148	0.0051983752043280405
ARR-2	FOX	0.23320190897824652	0.005386757589796945
aadA7	AMI	0.23019897318683488	0.006030650768125845
sul1	NAL	0.2263942264388706	0.006944471877245107
sul2	TET	0.22603146144487918	0.007037717671691758
blaCTX-M-65	TET	0.22552414134344917	0.007169984999073652
qnrS1	AMP	0.22492352164811616	0.0073294269137882204
aph(6)-Id	SUL	0.22207697273283838	0.008128658590975703
sul2	CAZ	0.22028457835095427	0.008670644898079415
aadA7	CAZ	0.22007566306104592	0.008735850843136035
sul3	TET	0.21941978035263165	0.00894338796106838
blaCMY-2	CTX	0.21891756710179922	0.00910523265358667
blaNDM-5	CTX	0.21891756710179922	0.00910523265358667
mcr-1.1	CTX	0.21891756710179922	0.00910523265358667
blaTEM-214	CTX	0.21891756710179916	0.00910523265358667
blaTEM-206	CTX	0.21891756710179916	0.00910523265358667
blaTEM-141	CTX	0.21891756710179916	0.00910523265358667
blaCTX-M-14	CTX	0.21891756710179916	0.00910523265358667
sul2	AMP	0.21850035578518973	0.009241645453171542
lnu(F)	TET	0.21136702315659445	0.011869652601155797
qnrS1	CAZ	0.210868780008585	0.012075578058768828
blaCTX-M-65	GEN	0.20975314098179593	0.012548068190983348
rmtB	GEN	0.20743017191273402	0.01358410815511805
tet(A)	GEN	0.2073629435743316	0.013615173207694328
aph(3'')-Ib	TET	0.20707642407779894	0.013748265998212435
aph(3'')-Ib	FOX	0.2069401678229919	0.01381195693484238
tet(A)	CHL	0.20689717931002066	0.013832104677176516
catB3	CHL	0.20439685630241525	0.01504899562929587
aadA1	CHL	0.2040935178240612	0.015202792418544173
aph(6)-Id	TET	0.20392425525944327	0.015289204523886752
aadA7	CTX	0.20360468215502237	0.015453519983256954
aph(3')-Ia	TET	0.2034706475489844	0.015522893092235906
blaTEM-1B	CT	0.2030936464608069	0.01571947532234552
blaTEM-1B	NAL	0.20159813454650008	0.016520784022416104
aadA22	CHL	0.20000427199812087	0.01741362576948118
aadA7	NAL	0.19915687670392287	0.017905137044323217
mph(A)	TET	0.1990853215224669	0.01794718602346891
mph(A)	AMP	0.19887620991164337	0.018070559992147447
blaTEM-214	CAZ	0.19476933096080187	0.02064685562100629
blaTEM-206	CAZ	0.19476933096080187	0.02064685562100629
blaTEM-141	CAZ	0.19476933096080187	0.02064685562100629
blaNDM-5	CAZ	0.19476933096080185	0.02064685562100629
aph(4)-Ia	CAZ	0.19449199208765874	0.020831717449391655
aadA2	CTX	0.1933843141802007	0.021584347907951267
aph(6)-Id	FOX	0.18597299094533853	0.027247890094038302
catB3	TET	0.1850583025494013	0.028027837257129568
fosA3	TET	0.1850583025494013	0.028027837257129568
aph(3')-Ia	CAZ	0.18499634246018679	0.028081351601103484
aph(3')-Ia	GEN	0.18432618930543576	0.028665744359933052
rmtB	CHL	0.1821496646491148	0.030635709106099578
sul3	SUL	0.17986923354612538	0.03282191463746111
blaCMY-2	GEN	0.17898774615126925	0.033701687878514866
blaNDM-5	GEN	0.17898774615126925	0.033701687878514866
blaTEM-214	GEN	0.17898774615126922	0.033701687878514866
blaTEM-206	GEN	0.17898774615126922	0.033701687878514866
blaTEM-141	GEN	0.17898774615126922	0.033701687878514866
dfrA27	GEN	0.17898774615126922	0.033701687878514866
blaTEM-209	CTX	0.1781013152188059	0.034606429821777855
blaLAP-2	CTX	0.17810131521880587	0.0346064298217786
armA	CTX	0.17810131521880584	0.0346064298217786
msr(E)	CTX	0.17810131521880584	0.0346064298217786
mph(E)	CTX	0.17810131521880584	0.0346064298217786
OqxB	CTX	0.17810131521880584	0.0346064298217786
OqxA	CTX	0.17810131521880584	0.0346064298217786
blaNDM-9	CTX	0.17810131521880582	0.0346064298217786
aph(3')-IIa	AMP	0.1757763410524655	0.03707742762677104
sul3	AMP	0.17577634105246548	0.03707742762677104
aadA1	TET	0.1749049141108546	0.03804110250609381
dfrA12	CTX	0.17369615891831341	0.03941262586438804
blaOXA-10	AMP	0.17260814899841695	0.040682424406695256
armA	FOX	0.16908254705905604	0.04503503138465137
msr(E)	FOX	0.16908254705905604	0.04503503138465137
mph(E)	FOX	0.16908254705905604	0.04503503138465137
blaLAP-2	FOX	0.169082547059056	0.04503503138465137
tet(A)	SUL	0.16880545309699263	0.04539299401929025
aph(3'')-Ib	CAZ	0.1675900347666483	0.046991265325253516
aadA22	CTX	0.16565009375923723	0.049639139099910114
aac(6')-Ib-cr	CTX	0.1656500937592372	0.049639139099910114
ARR-3	CTX	0.1656500937592372	0.049639139099910114
dfrA14	AMP	0.1649215842560182	0.050664950445655874
rmtB	TET	0.16491597943186936	0.05067291015577342
aph(4)-Ia	AMP	0.16168989752549412	0.05542950873328303
mph(A)	SUL	0.1600304849007244	0.058016020837857306
aadA5	AMP	0.15856046320018646	0.06038944003273687
sul1	SUL	0.15830295264107264	0.060813286092131096
blaCMY-2	CHL	0.15717365336548292	0.06270092474269195
dfrA27	CHL	0.15717365336548292	0.06270092474269195
blaTEM-214	CHL	0.1571736533654829	0.06270092474269195
blaTEM-206	CHL	0.1571736533654829	0.06270092474269195
blaTEM-141	CHL	0.1571736533654829	0.06270092474269195
blaNDM-5	CHL	0.1571736533654829	0.06270092474269195
mcr-1.1	CHL	0.1571736533654829	0.06270092474269195
dfrA14	FOX	0.1564200042315454	0.06398712175734748
blaTEM-1B	FOX	0.1559725210173316	0.06476095114683357
dfrA12	SUL	0.154893303547542	0.0666586882424992
catB3	GEN	0.15462249473453119	0.06714193157456529
aph(3')-Ia	CHL	0.15431685740825318	0.0676907465579488
aadA5	NAL	0.1542927586871473	0.0677341740192825
aph(3'')-Ib	SUL	0.15357911879354838	0.06903050919064543
sul2	CHL	0.15191177361870087	0.07213792578375364
qnrS1	AMI	0.15156744068443678	0.07279356472473822
dfrA17	AMP	0.15122507354609843	0.07345023504335767
blaCTX-M-55	AMP	0.15122507354609838	0.07345023504335792
aadA2	SUL	0.1496662954709577	0.07650084531079933
aph(3')-Ia	AMI	0.1495636354390722	0.07670529055169432
sul1	FOX	0.1486139168703994	0.07861759797795995
aph(3'')-Ib	GEN	0.1473820422043455	0.08115500672397984
aac(3)-IV	AMP	0.1469474217680476	0.08206577259531878
blaTEM-209	GEN	0.1456162400286826	0.08490643018853274
blaNDM-9	GEN	0.14561624002868254	0.08490643018853385
armA	GEN	0.1456162400286825	0.08490643018853385
blaLAP-2	GEN	0.1456162400286825	0.08490643018853385
msr(E)	GEN	0.1456162400286825	0.08490643018853385
mph(E)	GEN	0.1456162400286825	0.08490643018853385
aph(3')-Ia	NAL	0.14433756729740646	0.08770858318162643
lnu(F)	AMP	0.14363606211965718	0.08927696019893325
blaCTX-M-55	NAL	0.14242734212765396	0.09203167401642826
dfrA17	NAL	0.14242734212765396	0.09203167401642826
blaCTX-M-14	TET	0.14230301788139865	0.09231880269684509
blaTEM-214	TET	0.1423030178813986	0.09231880269684509
blaTEM-206	TET	0.1423030178813986	0.09231880269684509
blaTEM-141	TET	0.1423030178813986	0.09231880269684509
blaNDM-5	TET	0.1423030178813986	0.09231880269684509
dfrA27	TET	0.1423030178813986	0.09231880269684509
mcr-1.1	TET	0.1423030178813986	0.09231880269684509
aph(4)-Ia	AMI	0.14187610225425745	0.09331019165051828
dfrA12	AMP	0.13927364636470754	0.0995376484057781
aph(3'')-Ib	CHL	0.13524068651867782	0.10983080563179604
aadA22	FOX	0.13377425078657965	0.11377337473310808
aadA2	AMP	0.1313598317805158	0.12050374191805893
catB3	NAL	0.13127625787762592	0.12074211368265995
fosA3	NAL	0.13127625787762592	0.12074211368265995
lnu(F)	NAL	0.1298915676186195	0.12474490472689216
armA	CHL	0.1278692923218912	0.13077371054311862
blaTEM-209	CHL	0.1278692923218912	0.13077371054311862
blaNDM-9	CHL	0.1278692923218912	0.13077371054311862
msr(E)	CHL	0.1278692923218912	0.13077371054311862
mph(E)	CHL	0.1278692923218912	0.13077371054311862
blaLAP-2	CHL	0.12786929232189115	0.13077371054311862
OqxB	CHL	0.12786929232189115	0.13077371054311862
OqxA	CHL	0.12786929232189115	0.13077371054311862
fosA3	CHL	0.12754363833270713	0.13176510316417464
aadA22	AMP	0.1275023857114898	0.13189109908926847
aac(6')-Ib-cr	AMP	0.1275023857114898	0.13189109908926847
ARR-3	AMP	0.1275023857114898	0.13189109908926847
mcr-1.1	FOX	0.12289192304282612	0.14656281969816168
blaCTX-M-55	SUL	0.12168686168889517	0.15059397390320745
aadA1	SUL	0.12168686168889516	0.15059397390320745
aadA7	SUL	0.12168686168889514	0.15059397390320745
aph(6)-Id	CHL	0.1197526999454635	0.1572380691794709
rmtB	NAL	0.1169877403271869	0.16711436830449358
armA	TET	0.1157712237524407	0.17160291507439154
blaNDM-9	TET	0.1157712237524407	0.17160291507439154
msr(E)	TET	0.1157712237524407	0.17160291507439154
mph(E)	TET	0.1157712237524407	0.17160291507439154
aac(3)-Id	TET	0.11577122375244069	0.17160291507439154
blaTEM-209	TET	0.11577122375244069	0.17160291507439154
blaCTX-M-14b	TET	0.11577122375244069	0.17160291507439154
blaLAP-2	TET	0.11577122375244067	0.17160291507439154
OqxB	TET	0.11577122375244067	0.17160291507439154
OqxA	TET	0.11577122375244067	0.17160291507439154
tet(B)	TET	0.11577122375244067	0.17160291507439154
lnu(F)	SUL	0.11558018266966964	0.17231582752403005
blaCTX-M-65	AMP	0.11466112754894842	0.1757761377160038
dfrA17	CT	0.11368156805251331	0.17952039911017656
aph(3')-Ia	AMP	0.10959932487023813	0.19575655444785298
aac(3)-IV	CAZ	0.10949020957223084	0.19620468137707148
sul2	CTX	0.10906629725963712	0.19795270649664107
aph(6)-Id	NAL	0.10630191791172286	0.2096286518295161
blaTEM-1B	AMI	0.10565596290643726	0.21242666489900286
aac(3)-Id	CAZ	0.10525966872536421	0.21415640068774455
blaCTX-M-14b	CAZ	0.10525966872536421	0.21415640068774455
blaTEM-209	CAZ	0.10525966872536419	0.21415640068774455
aph(4)-Ia	NAL	0.1039177466635288	0.22008814967967216
ARR-2	AMP	0.10366058494667837	0.22123807715689475
aadA22	CT	0.10274354422106839	0.22537338687042144
aac(6')-Iaa	SUL	0.10259783520851545	0.22603544204374112
aadA22	SUL	0.10259783520851543	0.22603544204374112
aac(6')-Ib-cr	SUL	0.10259783520851541	0.22603544204374112
ARR-3	SUL	0.10259783520851541	0.22603544204374112
qnrB6	GEN	0.10259783520851541	0.22603544204374112
blaCTX-M-65	CAZ	0.10203999225038798	0.2285827886106186
dfrA14	NAL	0.10119293328384495	0.23248936756980684
blaCMY-2	NAL	0.10094660663590607	0.23363415357565526
blaCTX-M-14	NAL	0.10094660663590606	0.23363415357565526
blaTEM-214	NAL	0.10094660663590603	0.23363415357565578
blaTEM-206	NAL	0.10094660663590603	0.23363415357565578
blaTEM-141	NAL	0.10094660663590603	0.23363415357565578
mcr-1.1	NAL	0.10094660663590603	0.23363415357565578
tet(A)	AMP	0.10090090090090088	0.2338470017985971
catB3	AMP	0.09968152785361253	0.23957578502497545
fosA3	AMP	0.09968152785361253	0.23957578502497545
aac(3)-IV	FOX	0.09846827614581997	0.24537224574711555
aph(3'')-Ib	CTX	0.09709715426314866	0.2520392351413649
aadA5	CT	0.0963297121838401	0.2558249188988989
fosA3	CT	0.09218454161694702	0.2769468189992273
qnrB6	CHL	0.09009374626955591	0.28803449374653317
sul3	CTX	0.09004704574779128	0.2882854848858376
rmtB	AMP	0.08883187930925321	0.29486766055761204
aph(3')-Ia	SUL	0.08819171036881968	0.2983750033565283
tet(A)	AMI	0.08771974451117899	0.3009783757000645
OqxB	CT	0.08734693779961925	0.30304533371095793
OqxA	CT	0.08734693779961925	0.30304533371095793
dfrA17	AMI	0.08721194578884493	0.30379606853796526
aph(3'')-Ib	NAL	0.08685990362153789	0.30575963530445444
aadA1	AMP	0.08661072394003816	0.3071544915510816
aph(6)-Id	GEN	0.08612415692177108	0.30989018997371026
aph(6)-Id	CTX	0.08597742794234749	0.3107182804411663
sul1	AMP	0.08502932430078422	0.3161038568157929
aadA7	GEN	0.08369490586645735	0.3237859113028995
aph(6)-Id	AMI	0.08340115692049525	0.3254930042482799
blaTEM-209	NAL	0.08212553997720057	0.332973152609587
OqxB	NAL	0.08212553997720057	0.332973152609587
OqxA	NAL	0.08212553997720057	0.332973152609587
aac(3)-Id	NAL	0.08212553997720055	0.332973152609587
armA	NAL	0.08212553997720055	0.332973152609587
blaCTX-M-14b	NAL	0.08212553997720055	0.332973152609587
blaNDM-9	NAL	0.08212553997720055	0.332973152609587
msr(E)	NAL	0.08212553997720055	0.332973152609587
mph(E)	NAL	0.08212553997720055	0.332973152609587
qnrB6	TET	0.08156972693500014	0.3362664712763991
aph(4)-Ia	FOX	0.08122753246991239	0.33830432603816807
catB3	SUL	0.08021111848996852	0.34440346431775876
aac(3)-IV	NAL	0.07954345035153529	0.3484474322832208
mph(A)	NAL	0.07954345035153527	0.3484474322832208
aadA5	AMI	0.07894871839871058	0.3520746643961978
mcr-1.1	GEN	0.07883984056663049	0.3527412549578876
blaCMY-2	AMP	0.07665142306604199	0.3663066788640544
blaCTX-M-14	AMP	0.07665142306604199	0.3663066788640544
blaTEM-214	AMP	0.07665142306604197	0.3663066788640544
blaTEM-206	AMP	0.07665142306604197	0.3663066788640544
blaTEM-141	AMP	0.07665142306604197	0.3663066788640544
blaNDM-5	AMP	0.07665142306604197	0.3663066788640544
dfrA27	AMP	0.07665142306604197	0.3663066788640544
mcr-1.1	AMP	0.07665142306604197	0.3663066788640544
fosA3	GEN	0.0764799436321337	0.3673830610647123
aadA2	CAZ	0.07595545253127502	0.3706873909628793
rmtB	SUL	0.07148069005748953	0.3996151535288347
fosA3	FOX	0.0714467494645472	0.3998395756166197
aadA5	CTX	0.06886135795737454	0.41715417321667414
sul2	AMI	0.06736624904965027	0.42736344975967566
sul3	FOX	0.06563856608773314	0.4393382379849491
aadA5	CAZ	0.06475148584780976	0.44555999903033167
dfrA12	CAZ	0.06411959098539302	0.4500220742604527
blaCTX-M-14	CAZ	0.06399563731569206	0.45090029259142317
aph(3'')-Ib	AMI	0.0636209010280352	0.45356114690437693
aac(3)-Id	AMP	0.06236009033988114	0.46257770482767696
blaTEM-209	AMP	0.06236009033988114	0.46257770482767696
blaCTX-M-14b	AMP	0.06236009033988114	0.46257770482767696
blaNDM-9	AMP	0.06236009033988113	0.46257770482767696
blaLAP-2	AMP	0.06236009033988112	0.46257770482767696
tet(B)	AMP	0.062360090339881116	0.46257770482767696
OqxB	AMP	0.06236009033988111	0.46257770482767696
OqxA	AMP	0.06236009033988111	0.46257770482767696
armA	AMP	0.0623600903398811	0.46257770482767696
msr(E)	AMP	0.0623600903398811	0.46257770482767696
mph(E)	AMP	0.0623600903398811	0.46257770482767696
qnrS1	SUL	0.06220926330877914	0.46366291213610894
blaTEM-214	SUL	0.06167939547439612	0.46748643307297555
blaTEM-206	SUL	0.06167939547439612	0.46748643307297555
blaTEM-141	SUL	0.06167939547439612	0.46748643307297555
blaCMY-2	SUL	0.06167939547439612	0.46748643307297555
dfrA27	SUL	0.06167939547439611	0.46748643307297555
mcr-1.1	SUL	0.06167939547439611	0.46748643307297555
blaTEM-1B	GEN	0.06034162455287721	0.4772162458683422
blaCTX-M-14	CHL	0.05867816392311362	0.4894661806891297
qnrB6	NAL	0.057863756235784485	0.49552407923134056
aph(3')-Ia	FOX	0.05426519638277874	0.5227586775301576
aadA22	TET	0.05265003569070208	0.535225096297123
aac(6')-Iaa	AMP	0.052594734105989555	0.5356545444859911
dfrA14	SUL	0.051704448955298736	0.5425916577241376
aac(3)-Id	SUL	0.0501795337912858	0.5545757812340786
blaTEM-209	SUL	0.0501795337912858	0.5545757812340786
blaCTX-M-14b	SUL	0.0501795337912858	0.5545757812340786
blaNDM-9	SUL	0.0501795337912858	0.5545757812340786
OqxB	SUL	0.0501795337912858	0.5545757812340786
OqxA	SUL	0.0501795337912858	0.5545757812340786
tet(B)	SUL	0.0501795337912858	0.5545757812340786
armA	SUL	0.05017953379128579	0.5545757812340786
msr(E)	SUL	0.05017953379128579	0.5545757812340786
mph(E)	SUL	0.05017953379128579	0.5545757812340786
blaLAP-2	SUL	0.050179533791285785	0.5545757812340786
aac(3)-Id	CTX	0.04865654487936452	0.5666711375618837
blaCTX-M-14b	CTX	0.04865654487936452	0.5666711375618837
aadA22	GEN	0.04784933105773632	0.5731322412989757
ARR-2	NAL	0.04740156383751658	0.576731102528579
blaCTX-M-14	CT	0.04656778476429743	0.583460411610363
blaTEM-214	CT	0.04656778476429742	0.583460411610363
blaTEM-206	CT	0.04656778476429742	0.583460411610363
blaTEM-141	CT	0.04656778476429742	0.583460411610363
blaNDM-5	CT	0.04656778476429742	0.583460411610363
aadA7	CHL	0.04510353985062128	0.5953648868846285
blaCMY-2	TET	0.04394652022807899	0.6048483951772573
qnrB6	AMP	0.043937477516374696	0.6049227770081526
ARR-2	AMI	0.036639257117988204	0.6662217838518533
aadA22	NAL	0.0363816101057212	0.6684298337731869
aac(6')-Ib-cr	NAL	0.03638161010572119	0.6684298337731869
ARR-3	NAL	0.03638161010572119	0.6684298337731869
qnrB6	SUL	0.03535533905932739	0.6772530701940569
dfrA17	CTX	0.03238245441829385	0.7030567092772458
aadA1	CTX	0.03238245441829384	0.7030567092772458
blaCTX-M-65	NAL	0.02381421026243989	0.7792468490914949
blaOXA-10	NAL	0.023814210262439878	0.7792468490914949
aac(3)-Id	GEN	0.02340261000460973	0.7829669616474485
blaCTX-M-14b	GEN	0.02340261000460973	0.7829669616474485
OqxB	GEN	0.023402610004609685	0.7829669616474485
OqxA	GEN	0.023402610004609685	0.7829669616474485
aadA5	CHL	0.01950768266287068	0.8184020114683905
rmtB	CT	0.018738797547598877	0.8254431876507342
mph(A)	CT	0.015662189412074645	0.8537514499035939
qnrS1	GEN	0.014808721943977286	0.8616390599649968
tet(A)	FOX	0.014018939520543793	0.8689502999289354
sul3	CAZ	0.013277586148895966	0.8758233301920317
dfrA17	CAZ	0.008982680124940662	0.9158076311962599
tet(B)	CHL	0.007672157539313523	0.9280550226819781
aac(3)-Id	CHL	0.007672157539313473	0.9280550226819781
blaCTX-M-14b	CHL	0.007672157539313473	0.9280550226819781
dfrA14	AMI	0.004147271681611976	0.9610723385303931
aph(4)-Ia	SUL	-0.00121482	0.9885931683987472
aadA1	FOX	-0.00129654	0.9878259519988611
aadA7	FOX	-0.00129654	0.9878259519988611
catB3	CT	-0.00269152	0.9747307672651011
blaNDM-5	NAL	-0.00448652	0.9578908960767989
dfrA17	CHL	-0.00789312	0.9259887779432672
aac(6')-Iaa	TET	-0.00870249	0.9184246097274301
aadA5	FOX	-0.00934607	0.9124149537210715
ARR-2	SUL	-0.00993011	0.9069655824945652
aadA5	TET	-0.0108223	0.898649470169758
qnrB6	AMI	-0.0162051	0.8487414844172888
aac(3)-IV	SUL	-0.0190512	0.8225801664107928
blaCTX-M-14	GEN	-0.0213081	0.8019722609356399
blaTEM-1B	CAZ	-0.0225127	0.7910268659858558
aac(3)-Id	AMI	-0.0229998	0.7866128240840958
blaLAP-2	AMI	-0.0229998	0.786612824084098
blaCTX-M-14b	AMI	-0.0229998	0.7866128240840958
tet(B)	AMI	-0.0229998	0.786612824084098
blaCTX-M-65	FOX	-0.0238364	0.779046112153581
qnrB6	FOX	-0.0269341	0.7512167121812587
fosA3	SUL	-0.027501	0.7461575147654419
dfrA27	AMI	-0.0282707	0.7393046523239193
blaCTX-M-14	AMI	-0.0282707	0.7393046523239193
dfrA17	TET	-0.0367826	0.6649947470896655
aac(3)-Id	FOX	-0.0382274	0.6526753754099618
blaCTX-M-14b	FOX	-0.0382274	0.6526753754099618
OqxB	FOX	-0.0382274	0.6526753754099618
OqxA	FOX	-0.0382274	0.6526753754099618
tet(B)	FOX	-0.0382274	0.6526753754099618
qnrB6	CAZ	-0.038278	0.6522456585430942
aph(3')-IIa	CAZ	-0.0387263	0.648442513488566
aadA7	AMP	-0.042618	0.6158196519196875
qnrB6	CT	-0.0430057	0.6126088907587737
aadA5	GEN	-0.0440777	0.6037700079605953
blaLAP-2	NAL	-0.0465378	0.5837030385485492
blaCTX-M-14	FOX	-0.0469881	0.580063679573377
dfrA27	FOX	-0.0469881	0.580063679573377
aadA22	AMI	-0.0470256	0.5797606418285574
aac(6')-Iaa	AMI	-0.0470256	0.5797606418285574
sul2	CT	-0.0486846	0.566447081999671
aac(6')-Ib-cr	CT	-0.0489511	0.5643219915973702
ARR-3	CT	-0.0489511	0.5643219915973702
tet(B)	CAZ	-0.0543276	0.5222802226917006
aadA1	AMI	-0.0557751	0.5112397192216115
aph(3'')-Ib	CT	-0.0565082	0.5056946008630797
qnrB6	CTX	-0.0569215	0.5025819565920144
aph(6)-Id	CT	-0.058293	0.49232613873481423
blaCTX-M-65	SUL	-0.060943	0.472829114714753
blaOXA-10	SUL	-0.060943	0.472829114714753
aac(3)-Id	CT	-0.0610376	0.4721405415741319
armA	CT	-0.0610376	0.4721405415741319
blaLAP-2	CT	-0.0610376	0.4721405415741319
blaTEM-209	CT	-0.0610376	0.4721405415741319
blaCTX-M-14b	CT	-0.0610376	0.4721405415741319
blaNDM-9	CT	-0.0610376	0.4721405415741319
msr(E)	CT	-0.0610376	0.4721405415741319
mph(E)	CT	-0.0610376	0.4721405415741319
tet(B)	CT	-0.0610376	0.4721405415741319
blaCTX-M-65	AMI	-0.0636616	0.45327157365394016
sul2	NAL	-0.0644452	0.44771937441478615
dfrA27	CAZ	-0.0667781	0.43141901990074605
aadA2	GEN	-0.0668926	0.43062730612870265
aph(3')-IIa	FOX	-0.0694715	0.413029230895252
sul2	GEN	-0.0718917	0.3969035899776435
lnu(F)	CT	-0.0722342	0.3946523988704685
aac(3)-IV	AMI	-0.0733499	0.3873719065295315
blaCMY-2	CT	-0.0750259	0.37658845840276656
dfrA27	CT	-0.0750259	0.37658845840276656
blaTEM-1B	CHL	-0.0750909	0.37617407341027564
sul3	GEN	-0.0754135	0.3741205357124687
blaCTX-M-14	SUL	-0.076365	0.3681058711495416
blaNDM-5	SUL	-0.076365	0.3681058711495416
dfrA17	GEN	-0.0779624	0.3581422036962787
aac(6')-Iaa	FOX	-0.0781602	0.3569198762619741
blaTEM-1B	SUL	-0.0789316	0.3521796783335179
tet(B)	CTX	-0.0807882	0.3409319837129601
aph(3')-IIa	AMI	-0.0824429	0.33110182700744656
sul3	AMI	-0.0824429	0.33110182700744656
aadA7	CT	-0.0825931	0.33021852938657864
blaCTX-M-55	CT	-0.0825931	0.33021852938657864
dfrA12	GEN	-0.0830982	0.3272597338829437
aadA5	SUL	-0.0865786	0.3073348378421409
aac(3)-IV	CT	-0.0894982	0.2912460399447645
dfrA17	FOX	-0.0927025	0.2742452106219787
aac(6')-Iaa	NAL	-0.0951519	0.26171057199479325
tet(B)	GEN	-0.098811	0.24372497154077682
dfrA27	CTX	-0.0993028	0.24137479134944279
dfrA17	SUL	-0.101142	0.23272423668040934
aac(6')-Iaa	CHL	-0.107192	0.20581728539481303
aph(3')-Ia	CT	-0.107275	0.20546343549989537
dfrA27	NAL	-0.10992	0.19444534257141033
blaCTX-M-65	CT	-0.110274	0.19300337241052923
blaOXA-10	CT	-0.110274	0.19300337241052923
aac(6')-Iaa	CAZ	-0.111079	0.1897528667060307
sul1	CT	-0.121345	0.1517512552154493
qnrS1	NAL	-0.122495	0.14788236193486534
blaTEM-1B	TET	-0.122556	0.1476783830308255
aac(6')-Iaa	CT	-0.124798	0.14035269549769996
blaTEM-1B	CTX	-0.125433	0.13833211362628126
aadA2	CT	-0.12673	0.13426717579916828
aadA1	CAZ	-0.131746	0.11940710138251383
dfrA12	CT	-0.134524	0.11174444193269037
tet(A)	CT	-0.135918	0.10804591656116068
aadA2	NAL	-0.138804	0.100694593103254
aadA1	CT	-0.148018	0.07983688839808625
ARR-2	CT	-0.149424	0.07698492289092039
aph(4)-Ia	CT	-0.156585	0.06370453057484811
dfrA14	CT	-0.158451	0.06056905845924829
aph(3')-IIa	CTX	-0.163042	0.053392961217113566
aac(6')-Iaa	CTX	-0.165181	0.05029791236146469
dfrA12	NAL	-0.167014	0.04776469884832808
tet(B)	NAL	-0.175201	0.037711168378638596
qnrS1	CT	-0.17723	0.03551546404398928
aac(6')-Iaa	GEN	-0.202031	0.016285545710054958
sul3	NAL	-0.208742	0.01299008647394546
sul3	CT	-0.21879	0.009146690192962855
aadA1	GEN	-0.23962	0.004212262810522392
aph(3')-IIa	CHL	-0.246675	0.0031907288595007413
aadA1	NAL	-0.254679	0.002306397363358113
aph(3')-IIa	TET	-0.328159	7.110238744547326e-05
aph(3')-IIa	SUL	-0.369082	6.679642976230247e-06

## Sheet: Table S7
Name	Serovar	IncC	IncN	IncQ1	IncR	IncX1	IncX3	IncX4	IncY	IncFIA	IncFIB	IncFII	IncHI2A	IncHI1B	rep_cluster_150	rep_cluster_312	rep_cluster_1088	rep_cluster_1254	rep_cluster_1704	rep_cluster_2131	rep_cluster_2335	rep_cluster_2350	rep_cluster_2358	rep_cluster_2370	IncI-gamma/K1	ColRNAI_rep_cluster_1857	ColRNAI_rep_cluster_1987	Col156
GDUT_B1	Rissen	0	0	0	0	0	0	0	0	0	0	0	0	0	0	0	0	0	0	0	0	0	0	0	0	0	0	0
GDUT_B11	London	0	0	0	0	0	0	0	0	0	0	0	0	0	0	0	0	0	0	0	0	0	0	0	0	0	0	0
GDUT_B3	Rissen	0	0	0	0	0	0	0	0	0	0	0	0	0	0	0	0	0	0	0	0	0	0	0	0	0	0	0
GDUT_B4	Rissen	0	0	0	0	0	0	0	0	0	0	0	0	0	0	0	0	0	0	0	0	0	0	0	0	0	0	0
GDUT_B5	Rissen	0	0	0	0	0	0	0	0	0	0	0	0	0	0	0	0	0	0	0	0	0	0	0	0	0	0	0
GDUT_B6	Typhimurium	0	0	0	0	0	0	0	0	0	1	1	0	0	0	0	0	0	0	0	0	0	0	0	0	0	0	0
GDUT_B8	Rissen	0	0	0	0	0	0	0	0	0	0	0	0	0	0	0	0	0	0	0	0	0	0	0	0	0	1	0
GDUT_J1	Rissen	0	0	0	0	0	0	0	0	0	0	0	0	0	0	0	0	0	0	0	0	0	0	0	0	0	0	0
GDUT_J3	Kentucky	0	0	0	0	0	0	0	0	0	0	0	0	0	0	0	0	0	0	0	1	1	0	0	0	0	0	0
GDUT_J4	Kentucky	0	0	0	0	0	0	0	0	0	0	0	0	0	0	0	0	0	0	0	0	1	0	1	0	0	0	0
GDUT_J5	Infantis	0	0	0	0	0	0	0	0	0	1	0	0	0	0	0	0	0	0	0	0	0	0	0	0	0	0	0
GDUT_J6	Infantis	0	0	0	0	0	0	0	0	0	1	0	0	0	0	0	0	0	0	0	0	0	0	0	0	0	0	0
GDUT_W1	Kentucky	0	0	0	0	0	0	0	0	0	0	0	0	0	0	0	0	0	0	0	0	0	0	0	0	0	0	0
GDUT_W10	London	0	0	0	0	0	0	0	0	0	0	0	0	0	0	0	0	0	0	0	0	0	0	0	0	0	0	0
GDUT_W11	London	0	0	0	0	0	0	0	0	0	0	0	0	0	0	0	0	0	0	0	0	0	0	0	0	0	0	0
GDUT_W12	Stanley	0	0	0	0	0	0	0	0	0	0	0	0	0	0	0	0	0	0	0	0	0	0	0	0	0	0	0
GDUT_W2	I 1,4,[5],12:i:-	0	0	0	0	0	0	0	0	0	0	0	0	0	0	0	0	0	0	0	0	0	0	0	0	0	0	0
GDUT_W3	Rissen	0	0	0	0	0	0	0	1	0	0	0	0	0	0	0	0	0	0	0	0	0	0	0	0	0	0	0
GDUT_W4	Rissen	0	0	0	0	0	0	0	0	0	0	0	0	0	0	0	0	0	0	0	0	0	0	0	0	0	0	0
GDUT_W5	Goldcoast	0	0	0	0	0	0	0	0	0	0	0	0	0	0	0	0	0	0	0	0	0	0	0	0	0	0	0
GDUT_W6	London	0	0	0	0	0	0	0	0	0	1	0	0	0	0	0	0	0	0	0	0	0	0	0	0	0	0	0
GDUT_W7	Typhimurium	0	0	0	0	0	0	0	0	0	1	1	0	0	0	0	0	0	0	0	0	0	0	0	0	0	0	0
GDUT_W8	Typhimurium	0	0	0	0	0	0	0	0	0	1	1	0	0	0	0	0	0	0	0	0	0	0	0	0	0	0	0
GDUT_W9	London	0	0	0	0	0	0	0	0	0	0	0	0	0	0	0	0	0	0	0	0	0	0	0	0	0	0	0
GDUTBS4	London	0	0	0	0	0	0	0	0	0	0	0	0	0	0	0	0	0	0	0	0	0	0	0	0	0	0	0
GDUTBS5	Rissen	0	0	0	0	0	0	0	0	0	0	0	0	0	0	0	0	0	0	0	0	0	0	0	0	0	0	0
GDUTBS6	London	0	0	0	0	0	0	0	0	0	0	0	1	0	0	0	1	0	0	0	0	0	0	0	0	0	0	0
GDUTBS9	London	0	0	0	0	0	0	0	0	0	0	0	0	0	0	0	0	0	0	0	0	1	0	0	1	0	0	0
GDUTNS_J2	Thompson	0	0	0	0	0	0	0	0	1	1	0	1	0	0	0	1	0	0	0	0	0	0	0	0	0	0	0
GDUTNS_J7	Typhimurium	0	0	0	0	0	0	0	0	0	1	1	0	0	0	0	0	0	0	0	0	0	0	0	0	0	0	0
GDUTNS_Y10	Infantis	0	0	0	0	0	0	0	0	0	0	0	0	0	0	0	0	0	0	0	0	0	0	0	0	0	0	0
GDUTNS_Y100	Enteritidis	0	0	0	0	0	0	0	0	0	1	1	0	0	0	0	0	0	0	0	0	0	0	0	0	0	0	0
GDUTNS_Y101	Kentucky	0	0	0	0	0	0	0	0	0	0	0	0	0	0	0	0	0	0	0	0	0	0	0	0	0	0	0
GDUTNS_Y102	Enteritidis	0	0	0	0	0	0	0	0	0	1	1	0	0	0	0	0	0	0	0	0	0	0	0	0	0	0	0
GDUTNS_Y103	Enteritidis	0	0	0	0	0	0	0	0	0	1	1	0	0	0	0	0	0	0	0	0	0	0	0	0	0	0	0
GDUTNS_Y107	Enteritidis	0	0	0	0	1	1	0	0	0	0	0	0	0	0	0	0	0	0	0	0	0	0	0	0	0	0	0
GDUTNS_Y11	Infantis	0	0	0	0	0	0	0	0	0	0	0	0	0	0	0	0	0	0	0	0	0	0	0	0	0	0	0
GDUTNS_Y110	Enteritidis	0	0	0	0	0	0	0	0	0	1	1	0	0	0	0	0	0	0	0	0	0	0	0	0	0	0	0
GDUTNS_Y111	Thompson	0	0	0	0	0	0	0	0	0	0	0	0	0	0	0	0	0	0	0	0	0	0	0	0	0	0	0
GDUTNS_Y112	Newport	0	0	0	0	0	0	0	0	0	1	0	1	0	0	0	1	0	0	0	0	0	0	0	0	0	0	0
GDUTNS_Y113	Kentucky	0	0	0	0	0	0	1	0	0	0	0	0	0	0	0	0	0	0	0	0	0	0	0	0	0	0	0
GDUTNS_Y114	I B:e,h:-	0	0	0	0	0	0	0	0	0	0	0	0	0	0	0	0	0	0	0	0	0	0	0	1	0	0	0
GDUTNS_Y115	Indiana	0	0	0	0	1	0	0	0	0	0	0	1	0	0	0	1	0	0	0	0	0	0	0	0	0	0	0
GDUTNS_Y116	Enteritidis	0	0	0	0	0	0	0	0	0	1	1	0	0	0	0	0	0	0	0	0	0	0	0	0	0	0	0
GDUTNS_Y12	Infantis	0	0	0	0	0	0	0	0	0	0	0	0	0	0	0	0	0	0	0	0	0	0	0	0	0	0	0
GDUTNS_Y13	Muenster	0	0	0	0	0	0	0	0	0	0	0	0	0	0	0	0	0	0	0	0	0	0	0	0	0	0	0
GDUTNS_Y14	Infantis	0	0	0	0	0	0	0	0	0	0	0	0	0	0	0	0	0	0	0	0	0	0	0	0	0	0	0
GDUTNS_Y15	Enteritidis	0	0	0	0	0	0	0	0	0	1	0	0	0	0	0	0	0	0	0	0	0	0	0	0	0	0	0
GDUTNS_Y16	Infantis	0	0	0	0	0	0	0	0	0	0	0	0	0	0	0	0	0	0	0	0	0	0	0	0	0	0	0
GDUTNS_Y17	Infantis	0	0	0	0	1	0	0	0	0	0	0	0	0	0	0	0	0	0	0	0	0	0	0	1	0	0	0
GDUTNS_Y18	Agona	0	0	0	0	1	0	0	0	0	0	0	0	0	0	0	0	0	0	0	0	0	0	0	1	0	0	0
GDUTNS_Y19	Agona	0	0	1	0	1	0	0	0	0	0	0	0	0	0	0	0	0	0	0	0	0	0	0	0	0	0	0
GDUTNS_Y2	Weltevreden	0	0	0	0	0	0	0	0	0	0	1	1	0	0	0	1	0	0	0	0	0	0	0	0	0	0	0
GDUTNS_Y20	Infantis	0	0	0	0	0	0	0	0	0	0	0	0	0	0	0	0	0	0	0	0	0	0	0	0	0	0	0
GDUTNS_Y21	Infantis	0	0	0	0	0	0	0	0	0	1	0	0	0	0	0	0	0	0	0	0	0	0	0	0	0	0	0
GDUTNS_Y22	Infantis	0	0	0	0	0	0	0	0	0	1	0	0	0	0	0	0	0	0	0	0	0	0	0	0	0	0	0
GDUTNS_Y23	Enteritidis	0	0	0	0	0	0	0	0	0	1	1	0	0	0	0	0	0	0	0	1	1	0	0	0	1	0	0
GDUTNS_Y24	Infantis	0	0	0	0	0	0	0	0	0	0	0	0	0	0	0	0	0	0	0	0	0	0	0	0	0	0	0
GDUTNS_Y25	Enteritidis	0	0	0	0	0	0	0	0	0	1	1	0	0	0	0	0	0	0	0	0	0	0	0	0	0	0	0
GDUTNS_Y26	Infantis	0	0	0	0	0	0	0	0	0	1	0	0	0	0	0	0	0	0	0	0	0	0	0	0	0	0	0
GDUTNS_Y27	Infantis	0	0	0	0	0	0	0	0	0	0	0	0	0	0	0	0	0	0	0	0	0	0	0	0	0	0	0
GDUTNS_Y28	Enteritidis	0	0	0	0	1	0	0	0	0	1	1	0	0	0	0	0	0	0	0	0	0	0	0	0	0	0	0
GDUTNS_Y29	Kentucky	0	0	0	0	0	0	0	0	0	0	0	1	0	0	0	1	0	0	0	0	0	0	0	0	0	0	0
GDUTNS_Y3	I 1,4,[5],12:i:-	0	0	1	0	0	0	0	0	0	0	0	0	0	0	0	0	0	0	0	0	0	0	0	0	0	0	0
GDUTNS_Y30	Enteritidis	0	0	0	0	1	0	0	0	0	1	1	0	0	0	0	0	0	0	0	0	0	0	0	0	0	0	0
GDUTNS_Y31	Enteritidis	0	0	0	0	0	0	0	0	0	1	1	0	0	0	0	0	0	0	0	0	0	0	0	0	0	0	0
GDUTNS_Y32	Infantis	0	0	0	0	0	0	0	0	0	0	0	0	0	0	0	0	0	0	0	0	0	0	0	0	0	0	0
GDUTNS_Y33	Enteritidis	0	0	0	0	0	0	0	0	0	1	1	0	0	0	0	0	0	0	0	0	0	0	0	0	0	0	0
GDUTNS_Y34	Enteritidis	0	0	0	0	1	0	0	0	0	1	1	0	0	0	0	0	0	0	0	0	0	0	0	0	0	0	0
GDUTNS_Y35	Enteritidis	0	0	0	0	1	0	0	0	0	1	1	0	0	0	0	0	0	0	0	0	0	0	0	0	0	0	0
GDUTNS_Y36	Infantis	0	0	0	0	0	0	0	0	0	0	0	0	0	0	0	0	0	0	0	0	0	0	0	0	0	0	0
GDUTNS_Y37	Enteritidis	0	0	0	0	0	0	0	0	0	1	1	0	0	0	0	0	0	0	0	1	0	0	0	0	0	0	0
GDUTNS_Y38	Infantis	0	0	0	0	0	0	0	0	0	0	0	0	0	0	0	0	0	0	0	0	0	0	0	0	0	0	0
GDUTNS_Y39	Infantis	0	0	0	0	0	0	0	0	0	0	0	0	0	0	0	0	0	0	0	0	0	0	0	0	0	0	0
GDUTNS_Y4	London	0	0	0	0	0	0	0	0	0	0	0	0	0	1	0	0	0	0	0	0	0	0	0	0	0	0	0
GDUTNS_Y40	Infantis	0	0	0	0	0	0	0	0	0	0	0	0	0	0	0	0	0	0	0	0	0	0	0	0	0	0	0
GDUTNS_Y42	Enteritidis	0	0	0	0	0	0	0	0	0	1	1	0	1	0	0	0	0	0	0	0	0	0	0	0	0	0	0
GDUTNS_Y43	Enteritidis	0	0	0	0	1	0	0	0	0	1	1	0	0	0	0	0	0	0	0	0	0	0	0	0	0	0	0
GDUTNS_Y45	Kentucky	0	0	0	0	0	0	0	0	0	0	0	0	0	0	0	0	0	0	0	1	1	1	0	0	0	0	0
GDUTNS_Y46	Enteritidis	0	0	0	0	0	0	0	0	0	1	1	0	0	0	0	0	0	0	0	0	0	0	0	0	0	0	0
GDUTNS_Y47	Enteritidis	0	0	0	0	0	0	0	0	0	1	1	0	0	0	0	0	0	0	0	0	0	0	0	0	0	0	0
GDUTNS_Y48	Enteritidis	0	0	0	0	0	0	0	0	0	1	1	0	0	0	0	0	0	0	0	0	0	0	0	0	0	0	0
GDUTNS_Y49	Kentucky	0	0	0	0	0	0	0	0	0	0	0	0	0	0	0	0	0	0	0	1	0	1	1	0	0	0	0
GDUTNS_Y5	London	0	0	0	0	0	0	0	0	0	0	0	0	0	1	0	0	0	0	0	0	0	0	0	0	0	0	0
GDUTNS_Y50	Enteritidis	0	0	0	0	0	0	0	0	0	1	1	0	0	0	0	0	0	0	0	0	0	0	0	0	0	0	0
GDUTNS_Y51	Enteritidis	0	0	0	0	0	0	0	0	0	1	1	0	0	0	0	0	0	0	0	0	0	0	0	0	0	0	0
GDUTNS_Y52	Corvallis	1	0	0	0	0	0	0	0	0	0	0	0	0	0	0	0	1	0	0	1	0	0	0	1	0	0	0
GDUTNS_Y53	Enteritidis	0	0	0	0	1	1	0	0	0	1	1	0	0	0	0	0	0	0	0	0	0	0	0	0	0	0	0
GDUTNS_Y54	I B:e,h:-	0	0	0	0	0	0	0	0	0	0	0	0	0	0	0	0	0	0	0	0	0	0	0	1	0	0	0
GDUTNS_Y55	Enteritidis	0	0	0	0	1	0	0	0	0	1	1	0	0	0	0	0	0	0	0	0	0	0	0	0	0	0	0
GDUTNS_Y56	Enteritidis	0	0	0	0	0	0	0	0	0	1	1	0	0	0	0	0	0	0	0	0	0	0	0	0	0	0	0
GDUTNS_Y57	Enteritidis	0	0	0	0	1	0	0	0	0	1	1	0	0	0	0	0	0	0	0	0	0	0	0	0	0	0	0
GDUTNS_Y59	Enteritidis	0	0	0	0	1	1	0	0	0	1	1	0	0	0	0	0	0	0	0	0	0	0	0	0	0	0	0
GDUTNS_Y6	Indiana	0	1	0	0	0	0	0	0	0	0	0	1	0	0	0	1	0	0	0	0	1	0	0	0	0	0	0
GDUTNS_Y60	I 1,4,[5],12:i:-	0	0	1	0	0	0	0	0	0	0	0	0	0	0	0	0	0	0	0	0	0	0	0	0	0	0	0
GDUTNS_Y61	Enteritidis	0	0	0	0	0	0	0	0	0	1	1	0	0	0	0	0	0	0	0	0	0	0	0	0	0	0	0
GDUTNS_Y62	Enteritidis	0	0	0	0	1	1	0	0	0	1	1	0	0	0	0	0	0	0	0	0	0	0	0	0	0	0	0
GDUTNS_Y63	Enteritidis	0	0	0	0	1	1	0	0	0	1	1	0	0	0	0	0	0	0	0	0	0	0	0	0	0	0	0
GDUTNS_Y64	Enteritidis	0	0	0	0	0	0	0	0	0	1	1	0	0	0	0	0	0	0	0	0	0	0	0	0	0	0	0
GDUTNS_Y65	Infantis	0	0	0	0	0	0	0	0	0	1	0	0	0	0	0	0	0	0	0	0	0	0	0	0	0	0	0
GDUTNS_Y66	Schwarzengrund	0	0	0	0	0	0	0	0	0	0	0	1	0	0	0	1	0	0	0	0	0	0	0	0	0	0	0
GDUTNS_Y67	Enteritidis	0	0	0	0	1	1	0	0	0	0	0	0	0	0	0	0	0	0	0	0	0	0	0	0	0	0	0
GDUTNS_Y68	Enteritidis	0	0	0	0	0	0	0	0	0	1	1	0	0	0	0	0	0	0	0	0	0	0	0	0	0	0	0
GDUTNS_Y69	Kentucky	0	0	0	0	1	1	0	0	0	1	0	0	0	0	0	0	0	0	0	0	0	0	0	0	0	0	1
GDUTNS_Y7	Indiana	0	0	0	0	0	0	0	0	0	0	0	0	0	1	0	0	1	0	0	0	0	0	0	0	0	0	0
GDUTNS_Y70	Enteritidis	0	0	0	0	1	0	0	0	0	1	1	0	0	0	0	0	0	0	0	0	0	0	0	0	0	0	0
GDUTNS_Y71	Indiana	0	0	0	0	0	0	0	0	0	0	0	1	0	0	0	1	0	0	0	0	0	0	0	0	0	0	0
GDUTNS_Y72	Newport	0	0	0	0	0	0	0	0	1	1	1	1	0	0	0	1	0	0	0	0	0	0	0	0	0	0	0
GDUTNS_Y73	Agona	0	0	0	0	0	0	0	0	0	0	0	0	0	0	0	0	0	0	0	0	0	0	0	0	0	0	0
GDUTNS_Y74	Enteritidis	0	0	0	0	1	1	0	0	0	1	1	0	0	0	0	0	0	0	0	0	0	0	0	0	0	0	0
GDUTNS_Y75	Enteritidis	0	0	0	0	0	0	0	0	0	1	1	0	0	0	0	0	0	0	0	0	0	0	0	0	0	0	0
GDUTNS_Y76	Enteritidis	0	0	0	0	0	0	0	0	0	1	1	0	0	0	0	0	0	0	0	0	0	0	0	0	0	0	0
GDUTNS_Y77	Enteritidis	0	0	0	0	0	0	0	0	0	1	1	0	0	0	0	0	0	0	0	0	1	0	1	0	1	0	0
GDUTNS_Y78	Enteritidis	0	0	0	0	1	0	0	0	0	1	1	0	0	0	0	0	0	0	0	0	0	0	0	0	0	0	0
GDUTNS_Y79	Enteritidis	0	0	0	0	0	0	0	0	0	1	1	0	0	0	0	0	0	0	0	0	0	0	0	0	0	0	0
GDUTNS_Y8	Enteritidis	0	0	0	0	1	0	0	0	0	1	1	0	0	0	0	0	0	0	0	0	0	0	0	0	0	0	0
GDUTNS_Y80	Agona	0	0	0	0	0	0	0	0	0	0	0	0	0	0	0	0	0	0	0	0	0	0	0	1	0	0	0
GDUTNS_Y81	Indiana	0	0	0	0	0	0	0	0	0	0	0	1	0	0	0	1	0	0	0	0	0	0	0	0	0	0	0
GDUTNS_Y82	Enteritidis	0	0	0	0	1	1	0	0	0	1	1	0	0	0	0	0	0	0	0	0	0	0	0	0	0	0	0
GDUTNS_Y83	Kentucky	0	0	0	0	0	0	0	0	0	0	0	0	0	0	0	0	0	0	1	0	0	0	0	0	0	0	0
GDUTNS_Y84	Enteritidis	0	0	0	0	1	1	0	0	0	1	1	0	0	0	0	0	0	0	0	0	0	0	0	0	0	0	0
GDUTNS_Y85	Kentucky	0	0	0	0	0	0	0	0	0	0	0	0	0	0	0	0	0	0	0	0	0	0	0	0	0	0	0
GDUTNS_Y86	Enteritidis	0	0	0	0	0	0	0	0	0	1	1	0	0	0	0	0	0	0	0	0	0	0	0	0	0	0	0
GDUTNS_Y87	Enteritidis	0	0	0	0	0	0	0	0	0	1	1	0	0	0	0	0	0	0	0	0	0	0	0	0	0	0	0
GDUTNS_Y88	Enteritidis	0	0	0	0	1	0	0	0	0	1	1	0	0	0	0	0	0	0	0	0	1	0	0	0	0	0	0
GDUTNS_Y89	Enteritidis	0	0	0	0	1	0	0	0	0	0	0	0	0	0	0	0	0	0	0	0	0	0	0	0	0	0	0
GDUTNS_Y9	Enteritidis	0	0	0	0	0	0	0	0	0	1	1	0	0	0	0	0	0	0	0	0	0	0	0	0	0	0	0
GDUTNS_Y90	Enteritidis	0	0	0	0	0	0	0	0	0	1	1	0	0	0	0	0	0	0	0	0	0	0	0	0	0	0	0
GDUTNS_Y91	Indiana	0	1	0	0	1	0	0	0	0	0	0	1	0	0	0	1	0	0	0	0	0	0	1	0	0	0	0
GDUTNS_Y92	Newport	0	0	0	0	0	0	0	0	1	1	0	1	0	0	0	1	0	0	0	0	0	0	0	0	0	0	0
GDUTNS_Y93	Enteritidis	0	0	0	0	1	0	0	0	0	1	1	0	0	0	0	0	0	0	0	0	0	0	0	0	0	0	0
GDUTNS_Y94	Infantis	0	0	0	0	0	0	0	0	0	1	0	0	0	0	0	0	0	0	0	0	0	0	0	0	0	0	0
GDUTNS_Y96	Enteritidis	0	0	0	0	1	0	0	0	0	1	1	0	0	0	1	0	0	0	0	0	0	0	0	0	0	0	0
GDUTNS_Y97	Mbandaka	0	0	0	0	0	0	0	0	0	0	0	1	0	0	0	1	0	0	0	0	0	0	0	0	0	0	0
GDUTNS_Y98	Enteritidis	0	0	0	0	0	0	0	0	0	1	1	0	0	0	0	0	0	0	0	0	0	0	0	0	0	0	0
GDUTNS1	London	0	0	0	1	0	0	0	0	0	0	0	0	0	0	0	0	0	0	0	0	0	0	0	0	0	0	0
GDUTNS2	London	0	0	0	0	0	0	0	0	0	0	0	0	0	0	0	0	0	0	0	0	0	0	0	0	0	0	0
GDUTNS3	Rissen	0	0	0	0	0	0	0	0	0	0	0	0	0	0	0	0	0	0	0	0	0	0	0	0	0	0	0
GDUTNS7	Rissen	0	0	0	0	0	0	0	0	0	0	0	0	0	0	0	0	0	0	0	0	1	0	0	0	0	1	0
GDUTNS8	London	0	0	0	0	0	0	0	0	0	0	0	0	0	0	0	0	0	0	0	0	0	0	0	0	0	0	0
GDUTNS-Y99	Thompson	0	0	0	0	0	1	0	0	0	0	0	1	0	0	0	1	0	1	0	0	0	0	0	0	0	0	0

## Sheet: Table S8
Name	Serovar	Completeness	Contamination	Strain heterogeneity	Genome size (bp)	# ambiguous bases	# scaffolds	# contigs	N50 (scaffolds)	N50 (contigs)	GC	predicted genes
GDUT_B1	Rissen	100	0.33	0	4989736	100	100	101	193232	190385	52.03	4729
GDUT_B11	London	100	0.04	0	4687506	176	58	60	407866	288896	52.21	4376
GDUT_B3	Rissen	100	0.33	0	4972472	0	80	80	261757	261757	52	4702
GDUT_B4	Rissen	100	0.33	0	4989372	100	95	96	208138	208138	52.03	4724
GDUT_B5	Rissen	100	0.33	0	4957205	100	93	94	194166	194166	52.03	4679
GDUT_B6	Typhimurium	99.41	0.04	0	4920686	164	65	67	334254	222796	52.18	4682
GDUT_B8	Rissen	100	0.33	0	4948081	83	95	96	261757	261757	52.04	4685
GDUT_J1	Rissen	100	0.33	0	4957248	0	95	95	208138	208138	52.03	4685
GDUT_J3	Kentucky	100	0.09	0	4896490	88	89	90	405718	405718	52.19	4627
GDUT_J4	Kentucky	100	0.33	0	4794195	100	46	47	535385	535385	52.18	4464
GDUT_J5	Infantis	100	0.58	0	4984034	100	72	73	204016	204016	52.15	4693
GDUT_J6	Infantis	100	0.58	0	4988148	100	78	79	204016	204016	52.15	4696
GDUT_W1	Kentucky	100	0.33	0	4788973	0	47	47	535385	535385	52.19	4459
GDUT_W10	London	100	0.04	0	4687153	79	57	58	407533	407533	52.21	4372
GDUT_W11	London	100	0.04	0	4687505	95	59	60	407865	288896	52.21	4374
GDUT_W12	Stanley	100	0.33	0	4732685	0	55	55	403063	403063	52.22	4449
GDUT_W2	I 1,4,[5],12:i:-	100	0.07	0	4898656	0	70	70	303240	303240	52.17	4627
GDUT_W3	Rissen	100	0.33	0	5005242	300	78	81	179784	179784	51.99	4726
GDUT_W4	Rissen	100	0.33	0	4957824	100	99	100	208138	208138	52.03	4684
GDUT_W5	Goldcoast	100	0.04	0	4655619	200	58	60	377116	341301	52.23	4319
GDUT_W6	London	100	0.04	0	4814034	0	58	58	421714	421714	52.2	4535
GDUT_W7	Typhimurium	99.41	0.04	0	4920023	198	65	67	334448	222796	52.18	4682
GDUT_W8	Typhimurium	99.41	0.04	0	4889730	83	80	81	271389	271389	52.18	4654
GDUT_W9	London	100	0.04	0	4687659	80	59	60	407866	288916	52.21	4377
GDUTBS4	London	99.94	0.04	0	4705824	100	63	64	407866	349362	52.22	4415
GDUTBS5	Rissen	100	0.33	0	4958196	100	101	102	193232	193232	52.03	4685
GDUTBS6	London	100	0.04	0	4839205	0	51	51	433073	433073	51.99	4541
GDUTBS9	London	100	0.04	0	4796843	261	67	70	407865	288895	52.16	4498
GDUTNS_J2	Thompson	100	0.22	0	5068024	0	122	122	513245	513245	51.94	4823
GDUTNS_J7	Typhimurium	99.41	0.04	0	4888074	163	63	65	334448	222796	52.17	4642
GDUTNS_Y10	Infantis	100	0.04	0	4658417	0	64	64	368253	368253	52.28	4351
GDUTNS_Y100	Enteritidis	100	0.13	0	4759451	0	44	44	406329	406329	52.08	4511
GDUTNS_Y101	Kentucky	100	0.04	0	4811358	0	72	72	406206	406206	52.2	4515
GDUTNS_Y102	Enteritidis	100	0.13	0	4762028	80	46	47	406429	401380	52.08	4522
GDUTNS_Y103	Enteritidis	100	0.13	0	4736379	96	34	35	491836	491836	52.15	4476
GDUTNS_Y107	Enteritidis	100	0.13	0	4693814	0	34	34	491958	491958	52.08	4412
GDUTNS_Y11	Infantis	100	0.04	0	4658459	0	64	64	368253	368253	52.28	4351
GDUTNS_Y110	Enteritidis	100	0.13	0	4736031	0	33	33	491836	491836	52.15	4475
GDUTNS_Y111	Thompson	100	0.04	0	4673002	88	57	58	513245	513245	52.28	4337
GDUTNS_Y112	Newport	100	0.2	0	4859577	243	68	71	591044	591044	51.88	4587
GDUTNS_Y113	Kentucky	100	0.04	0	4898563	83	92	93	354371	354371	52.09	4627
GDUTNS_Y114	I B:e,h:-	99.41	0.04	0	4924184	0	85	85	297520	297520	52.14	4661
GDUTNS_Y115	Indiana	99.71	0.04	0	5002790	80	117	118	175684	175684	51.75	4748
GDUTNS_Y116	Enteritidis	100	0.13	0	4761943	0	46	46	406329	406329	52.08	4519
GDUTNS_Y12	Infantis	100	0.04	0	4658572	100	65	66	368253	368253	52.28	4350
GDUTNS_Y13	Muenster	100	0.04	0	4789808	0	78	78	390284	390284	52.09	4557
GDUTNS_Y14	Infantis	100	0.04	0	4657511	0	59	59	368253	368253	52.29	4351
GDUTNS_Y15	Enteritidis	100	0.13	0	4742133	300	39	42	472591	297059	52.07	4488
GDUTNS_Y16	Infantis	100	0.04	0	4658848	100	65	66	368253	368253	52.28	4346
GDUTNS_Y17	Infantis	99.72	0.85	72.73	4897538	3200	266	298	57642	51641	52.16	4750
GDUTNS_Y18	Agona	99.97	0.1	0	4933234	300	84	87	301202	234578	51.98	4690
GDUTNS_Y19	Agona	99.97	0.04	0	4830935	442	59	64	368392	337412	51.96	4552
GDUTNS_Y2	Weltevreden	100	0.33	0	5180261	300	166	169	162575	142878	51.91	4997
GDUTNS_Y20	Infantis	100	0.04	0	4658512	0	65	65	368253	368253	52.28	4350
GDUTNS_Y21	Infantis	100	0.58	0	4975472	100	81	82	204016	204016	52.16	4689
GDUTNS_Y22	Infantis	100	0.58	0	4989401	200	84	86	204016	194401	52.15	4705
GDUTNS_Y23	Enteritidis	100	0.13	0	4768716	200	42	44	406429	305578	52.08	4528
GDUTNS_Y24	Infantis	100	0.04	0	4658853	0	67	67	368253	368253	52.28	4352
GDUTNS_Y25	Enteritidis	100	0.13	0	4736711	300	36	39	490295	490295	52.13	4485
GDUTNS_Y26	Infantis	100	0.58	0	4987593	100	75	76	204016	204016	52.15	4701
GDUTNS_Y27	Infantis	100	0.04	0	4658068	0	64	64	368253	368253	52.29	4352
GDUTNS_Y28	Enteritidis	100	0.13	0	4760922	83	33	34	491954	491954	52.09	4506
GDUTNS_Y29	Kentucky	99.85	0.79	77.78	5036850	1700	198	215	76369	65626	52.02	4846
GDUTNS_Y3	I 1,4,[5],12:i:-	100	0.11	0	4994930	300	90	93	281309	281309	52.13	4773
GDUTNS_Y30	Enteritidis	100	0.13	0	4761566	300	34	37	490294	490294	52.09	4513
GDUTNS_Y31	Enteritidis	100	0.13	0	4702349	100	33	34	490295	490295	52.14	4437
GDUTNS_Y32	Infantis	100	0.04	0	4657883	0	63	63	368253	368253	52.29	4350
GDUTNS_Y33	Enteritidis	100	0.13	0	4759116	100	40	41	406429	401380	52.08	4518
GDUTNS_Y34	Enteritidis	100	0.13	0	4761279	200	31	33	490294	490294	52.09	4513
GDUTNS_Y35	Enteritidis	100	0.13	0	4784126	200	30	32	490295	490295	52.08	4538
GDUTNS_Y36	Infantis	100	0.04	0	4658452	0	64	64	368253	368253	52.28	4350
GDUTNS_Y37	Enteritidis	100	0.13	0	4761532	0	46	46	406328	406328	52.08	4525
GDUTNS_Y38	Infantis	100	0.04	0	4658123	0	63	63	368253	368253	52.28	4349
GDUTNS_Y39	Infantis	100	0.04	0	4658388	0	64	64	368253	368253	52.29	4351
GDUTNS_Y4	London	100	0.04	0	4826505	200	67	69	407867	288896	52.03	4546
GDUTNS_Y40	Infantis	100	0.04	0	4657745	86	60	61	368253	368253	52.28	4347
GDUTNS_Y42	Enteritidis	100	0.17	0	4950885	0	40	40	491954	491954	51.96	4712
GDUTNS_Y43	Enteritidis	100	0.13	0	4726622	82	33	34	491954	491954	52.1	4463
GDUTNS_Y45	Kentucky	100	0.04	0	4840079	0	82	82	398683	398683	52.19	4547
GDUTNS_Y46	Enteritidis	100	0.13	0	4761722	0	47	47	406329	406329	52.08	4517
GDUTNS_Y47	Enteritidis	100	0.13	0	4736724	0	34	34	491954	491954	52.15	4478
GDUTNS_Y48	Enteritidis	100	0.13	0	4741283	0	35	35	491954	491954	52.13	4483
GDUTNS_Y49	Kentucky	100	0.04	0	4813512	0	68	68	406206	406206	52.19	4518
GDUTNS_Y5	London	100	0.04	0	4826574	200	68	70	407867	288896	52.03	4547
GDUTNS_Y50	Enteritidis	100	0.13	0	4761377	0	44	44	406329	406329	52.08	4515
GDUTNS_Y51	Enteritidis	100	0.13	0	4761033	0	43	43	406329	406329	52.08	4515
GDUTNS_Y52	Corvallis	100	0.3	0	5080083	0	85	85	515024	515024	51.9	4828
GDUTNS_Y53	Enteritidis	100	0.13	0	4751824	0	34	34	491958	491958	52.08	4489
GDUTNS_Y54	I B:e,h:-	100	0.04	0	4943845	0	83	83	464156	464156	52.14	4677
GDUTNS_Y55	Enteritidis	100	0.13	0	4731530	0	36	36	491952	491952	52.11	4469
GDUTNS_Y56	Enteritidis	100	0.13	0	4736129	0	33	33	491954	491954	52.15	4479
GDUTNS_Y57	Enteritidis	100	0.13	0	4731322	0	35	35	491954	491954	52.11	4471
GDUTNS_Y59	Enteritidis	100	0.13	0	4752056	0	35	35	491958	491958	52.08	4491
GDUTNS_Y6	Indiana	100	0.14	0	4946913	100	113	114	146257	146257	51.84	4722
GDUTNS_Y60	I 1,4,[5],12:i:-	100	0.07	0	4855345	88	116	117	239267	239267	52.18	4612
GDUTNS_Y61	Enteritidis	100	0.13	0	4762408	0	47	47	406329	406329	52.08	4520
GDUTNS_Y62	Enteritidis	100	0.13	0	4752410	86	36	37	491958	491958	52.08	4489
GDUTNS_Y63	Enteritidis	100	0.13	0	4752056	0	35	35	491957	491957	52.08	4490
GDUTNS_Y64	Enteritidis	100	0.13	0	4761112	0	44	44	406329	406329	52.08	4520
GDUTNS_Y65	Infantis	100	0.58	0	4997544	77	85	86	204016	204016	52.14	4712
GDUTNS_Y66	Schwarzengrund	100	0.11	0	4862534	175	77	79	390067	278310	51.84	4616
GDUTNS_Y67	Enteritidis	100	0.13	0	4693291	172	24	26	490298	490298	52.09	4415
GDUTNS_Y68	Enteritidis	100	0.13	0	4761657	0	44	44	406329	406329	52.08	4520
GDUTNS_Y69	Kentucky	100	0.59	0	5011142	176	99	101	357517	357517	52.06	4777
GDUTNS_Y7	Indiana	99.71	0.1	0	5026009	200	113	115	171985	171985	51.47	4810
GDUTNS_Y70	Enteritidis	100	0.13	0	4731572	0	36	36	491954	491954	52.11	4471
GDUTNS_Y71	Indiana	100	0.14	0	4928028	79	105	106	147696	147696	51.85	4685
GDUTNS_Y72	Newport	100	0.2	0	4953510	227	100	103	485771	485771	51.91	4708
GDUTNS_Y73	Agona	100	0.04	0	4814282	269	70	73	368090	309044	52	4545
GDUTNS_Y74	Enteritidis	100	0.13	0	4752336	97	35	36	490299	490299	52.08	4494
GDUTNS_Y75	Enteritidis	100	0.13	0	4762342	0	46	46	406329	406329	52.08	4521
GDUTNS_Y76	Enteritidis	100	0.13	0	4737178	168	34	36	490295	490295	52.15	4478
GDUTNS_Y77	Enteritidis	100	0.13	0	4711037	0	40	40	491954	491954	52.13	4444
GDUTNS_Y78	Enteritidis	100	0.13	0	4760897	100	34	35	491954	491954	52.09	4510
GDUTNS_Y79	Enteritidis	99.71	0.13	0	4694804	0	39	39	491120	491120	52.13	4429
GDUTNS_Y8	Enteritidis	100	0.13	0	4731587	100	35	36	491952	491952	52.11	4472
GDUTNS_Y80	Agona	99.97	0.04	0	4907924	97	68	70	365119	365119	52	4645
GDUTNS_Y81	Indiana	100	0.04	0	4940675	85	124	125	130521	130436	51.8	4668
GDUTNS_Y82	Enteritidis	100	0.13	0	4752011	0	35	35	491957	491957	52.08	4495
GDUTNS_Y83	Kentucky	100	0.04	0	4914678	0	104	104	367555	367555	52.15	4661
GDUTNS_Y84	Enteritidis	100	0.13	0	4752347	85	35	36	491958	491958	52.08	4496
GDUTNS_Y85	Kentucky	100	0.04	0	4858151	0	87	87	367559	367559	52.17	4563
GDUTNS_Y86	Enteritidis	100	0.13	0	4761539	0	44	44	406329	406329	52.08	4518
GDUTNS_Y87	Enteritidis	100	0.13	0	4761495	88	46	47	406329	406329	52.08	4516
GDUTNS_Y88	Enteritidis	100	0.13	0	4776790	88	35	36	535634	406329	52.06	4540
GDUTNS_Y89	Enteritidis	100	0.13	0	4671037	0	30	30	491954	491954	52.11	4388
GDUTNS_Y9	Enteritidis	100	0.13	0	4761111	0	43	43	406329	406329	52.08	4518
GDUTNS_Y90	Enteritidis	100	0.13	0	4761934	0	46	46	406329	406329	52.08	4523
GDUTNS_Y91	Indiana	100	0.18	0	5005392	81	123	124	165605	153084	51.66	4778
GDUTNS_Y92	Newport	100	0.2	0	4938993	234	86	89	504261	504261	51.88	4686
GDUTNS_Y93	Enteritidis	100	0.13	0	4761280	192	35	37	491954	491954	52.09	4510
GDUTNS_Y94	Infantis	100	0.58	0	4974971	81	84	85	204016	204016	52.16	4688
GDUTNS_Y96	Enteritidis	100	0.13	0	4769783	87	53	54	468244	468244	52.04	4530
GDUTNS_Y97	Mbandaka	100	0.07	0	5022699	166	81	83	322594	322594	51.88	4788
GDUTNS_Y98	Enteritidis	100	0.13	0	4761775	189	44	46	406329	406329	52.08	4520
GDUTNS1	London	100	0.04	0	4705951	0	63	63	407534	407534	52.24	4403
GDUTNS2	London	100	0.04	0	4746347	100	62	63	417419	349897	52.21	4474
GDUTNS3	Rissen	100	0.33	0	4957823	100	99	100	194166	190385	52.03	4686
GDUTNS7	Rissen	100	0.33	0	4989045	85	104	105	193232	190385	52.03	4737
GDUTNS8	London	100	0.04	0	4687597	95	60	61	407865	288896	52.21	4375
GDUTNS-Y99	Thompson	100	0.47	16.67	5253326	264	119	122	304311	221407	51.83	5078
